# Supplementary material for: Camrelizumab combined with apatinib in patients with first-line platinum-resistant or PD-1 inhibitor resistant recurrent/metastatic nasopharyngeal carcinoma: a single-arm, phase 2 trial
Source: Nat Commun. 2023 Aug 14;14:4893. doi: 10.1038/s41467-023-40402-x (PMC10425437; doi:10.1038/s41467-023-40402-x)
Supplement: Supplementary file 4 — Supplementary Data 1 [file 41467_2023_40402_MOESM4_ESM.xlsx]

## Sheet: Sheet1
Supplementary Date 1. Differentially expressed genes of baseline tumor specimens in cohort 1 by response.
Patient ID							Sample_01	Sample_02	Sample_04	Sample_05	Sample_06	Sample_08	Sample_09	Sample_10	Sample_12	Sample_13	Sample_14	Sample_16	Sample_17
Response							R	R	R	R	R	R	R	R	R	NR	NR	NR	NR
Gene	baseMean	log2FoldChange	lfcSE	stat	P.Value	Adj.P.Value
CCL17	102.454	4.61562	0.735576	6.27484	3.5e-10	6.4e-06	285.787	51.1386	450.268	129.843	86.3478	55.1857	44.47	86.2128	117.849	5.47829	1.79164	14.933	2.59996
IGKV1-9	1252.18	3.57446	0.597613	5.98123	2.21e-09	2.03e-05	2806.94	2627.24	1232.78	3553.18	2149.66	1628.46	962.282	226.089	506.562	105.914	263.372	107.518	108.332
ALOX15	104.372	6.96409	1.28598	5.41541	6.11e-08	0.000278988	372.56	334.531	99.4309	22.5814	23.093	273.992	2.47056	219.931	2.85119	0.913048	0	4.47991	0
IGKV2D-30	168.859	5.92263	1.10173	5.37577	7.63e-08	0.000278988	27.3525	145.958	38.8023	359.044	1341.4	200.411	33.3525	14.0756	19.0079	7.30439	0.895821	1.4933	6.06657
RORB	46.2075	3.8523	0.715243	5.386	7.2e-08	0.000278988	18.8638	61.7924	33.952	42.9047	73.2952	134.576	16.0586	51.9036	148.262	1.8261	3.58329	11.9464	1.73331
MAL	65.4254	3.17746	0.597617	5.31688	1.06e-07	0.000321844	80.1712	109.735	73.5627	64.357	151.611	230.425	32.1172	24.6322	43.7183	6.39134	13.4373	13.4397	6.93323
CA9	36.7861	-4.27588	0.810454	-5.27591	1.32e-07	0.000345207	15.0911	1.06539	8.89219	0	8.03235	0	7.41167	5.27834	3.80159	241.958	47.4785	34.3459	104.865
IGLV5-45	177.964	4.16864	0.804869	5.17927	2.23e-07	0.000509345	465.936	101.212	51.7364	268.719	984.967	153.939	30.882	39.5875	160.617	20.0871	10.7499	16.4263	8.66653
IGHG4	38265.4	3.27	0.649648	5.03349	4.82e-07	0.000978939	41511.7	166078	31383	83978	77895.8	10327.5	15504	13443.9	35418.4	6278.12	6048.59	6304.72	3278.55
CD79A	2703.29	3.86923	0.775586	4.98878	6.08e-07	0.00101047	3046.51	10578.2	334.67	8053.66	4458.96	5178.75	1376.1	602.61	476.149	171.653	231.122	247.888	386.527
IGHV3-72	80.7318	4.98658	0.998325	4.99495	5.89e-07	0.00101047	44.33	388.866	11.3173	352.27	113.457	76.4855	22.235	17.5945	8.55357	1.8261	1.79164	2.9866	7.79988
CD27	1119.93	3.08047	0.622568	4.94801	7.5e-07	0.00114295	1223.32	1977.36	454.31	3706.74	3456.92	1426.12	738.697	409.951	439.083	97.6962	242.768	153.81	232.263
IGKV2D-28	2854.66	3.84841	0.784179	4.90757	9.22e-07	0.0012305	2179.71	4701.55	493.112	8378.83	12760.4	1708.82	2681.79	1116.37	1979.68	44.7394	213.206	147.837	704.589
TNFRSF13B	129.157	4.07287	0.830614	4.90344	9.42e-07	0.0012305	79.228	327.074	29.9101	249.524	207.837	583.807	74.1167	12.3161	72.2302	2.73915	22.3955	7.46651	10.3998
TRBV19	32.477	2.70445	0.556337	4.86116	1.17e-06	0.00141024	29.2389	51.1386	34.7604	57.5826	68.275	86.1672	19.7645	38.7078	9.50397	6.39134	6.27075	7.46651	6.93323
CCR7	538.41	2.84653	0.599432	4.74872	2.05e-06	0.00220275	534.789	1280.59	337.095	364.69	718.896	2221.95	526.229	165.388	442.885	59.3481	140.644	61.2254	145.598
CD1C	172.409	3.72046	0.785917	4.73391	2.2e-06	0.00223821	276.355	328.139	323.352	229.201	102.413	768.728	51.8817	24.6322	62.7262	12.7827	18.8122	38.8259	3.46661
NCCRP1	52.52	5.33331	1.13148	4.71356	2.43e-06	0.00234371	45.2732	377.147	25.0598	24.8395	36.1456	134.576	22.235	1.75945	8.55357	1.8261	4.47911	0	0.866653
IGHV3-13	335.768	5.38084	1.14531	4.69817	2.63e-06	0.00240099	53.7619	720.201	2.42514	2146.36	1092.4	35.8223	139.587	58.0617	70.3294	1.8261	25.083	10.4531	8.66653
IGHV4-61	286.52	6.12737	1.31972	4.64292	3.44e-06	0.00271216	110.353	621.12	29.1017	369.206	1299.23	47.4404	1109.28	109.086	6.65278	0	23.2914	0	0
NPFFR1	62.5181	3.48564	0.751777	4.63653	3.54e-06	0.00271216	151.854	102.277	89.7303	15.807	13.0526	74.5492	58.0581	33.4295	242.351	2.73915	2.68746	14.933	11.2665
TIFAB	219.141	2.60745	0.562479	4.63564	3.56e-06	0.00271216	562.142	346.251	362.155	73.3896	346.395	160.716	311.29	84.4534	408.671	16.4349	89.5821	38.8259	48.5326
ICAM4	89.7648	4.10119	0.889697	4.60965	4.03e-06	0.00295137	93.3759	110.8	33.1436	116.294	100.404	14.5226	72.8815	7.03778	589.246	2.73915	10.7499	4.47991	11.2665
KLK11	242.799	6.53104	1.42223	4.5921	4.39e-06	0.00308733	18.8638	31.9616	240.089	972.129	48.1941	33.886	20.9997	1775.28	0	2.73915	10.7499	1.4933	0
C19orf33	142.881	5.47821	1.19811	4.57238	4.82e-06	0.00326713	0.943191	113.996	12.1257	471.951	578.329	591.552	9.88223	38.7078	21.8591	1.8261	1.79164	1.4933	12.9998
IGKV2-30	3871.16	3.82638	0.841212	4.54865	5.4e-06	0.00352734	737.575	2820.08	2640.98	21202.8	15400	1779.5	974.635	1499.93	1741.13	649.177	352.954	138.877	387.394
IGKV2-24	389.694	2.95609	0.658459	4.4894	7.14e-06	0.00435513	1059.2	612.597	116.407	777.929	949.826	544.112	140.822	449.538	141.609	44.7394	163.935	35.8392	29.4662
TNFRSF17	303.592	2.89275	0.643536	4.49509	6.95e-06	0.00435513	255.605	575.309	71.9459	871.642	961.874	526.685	142.057	87.0926	231.897	65.7395	53.7493	43.3058	59.7991
CD19	368.904	3.56198	0.797747	4.46506	8e-06	0.00454606	191.468	1882.54	73.5627	275.493	473.909	1272.18	206.292	65.0995	181.526	31.9567	74.3532	28.3727	38.9994
IGKV6D-21	224.852	4.57896	1.02616	4.46222	8.11e-06	0.00454606	12.2615	959.913	1077.57	408.723	30.1213	56.1539	83.999	146.034	95.0397	35.6089	0.895821	8.95981	7.79988
JCHAIN	19218	4.07189	0.913007	4.45987	8.2e-06	0.00454606	7295.58	18281	3481.7	96786.1	55298.7	52592	3153.67	2445.63	4066.75	1456.31	709.49	3403.24	864.053
BANK1	468.173	4.17534	0.943612	4.42485	9.65e-06	0.00519256	182.036	1793.05	90.5387	226.943	398.606	2860.95	167.998	48.3848	172.022	29.2175	75.249	7.46651	33.7995
IGHV6-1	229.285	3.46065	0.790517	4.37771	1.2e-05	0.00602413	416.89	1056.86	63.8621	343.237	452.824	109.403	123.528	240.164	58.9246	29.2175	14.3331	2.9866	68.4656
IGKV3D-20	207.846	5.4074	1.23603	4.37482	1.22e-05	0.00602413	19.807	197.096	3.23352	1321.01	139.562	46.4722	39.5289	899.957	7.60318	5.47829	17.9164	0	4.33327
SLAMF1	328.738	2.31407	0.529019	4.37426	1.22e-05	0.00602413	465.936	797.975	337.095	360.173	500.014	769.696	212.468	73.8967	405.82	35.6089	91.3738	86.6115	136.931
CCL22	167.811	3.22268	0.744566	4.32826	1.5e-05	0.00624826	454.618	379.278	518.172	134.359	53.2143	196.539	142.057	64.2198	140.659	8.21744	17.0206	2.9866	70.1989
CXCL17	741.658	6.55182	1.5128	4.33093	1.48e-05	0.00624826	0	657.343	52.5448	4344.66	2660.72	1817.26	0	35.1889	28.5119	26.4784	8.06239	2.9866	7.79988
IGLV2-8	2809.47	3.68575	0.846758	4.35278	1.34e-05	0.00624826	2786.19	4159.27	303.143	16257.5	7967.09	1539.39	1045.05	775.036	471.397	281.219	283.975	207.569	446.326
RASGRF1	39.8323	2.86993	0.660894	4.34249	1.41e-05	0.00624826	101.865	104.408	33.952	25.9686	58.2346	89.0717	24.7056	5.27834	44.6687	3.65219	10.7499	7.46651	7.79988
RIMBP3	36.6263	2.2414	0.516629	4.33851	1.43e-05	0.00624826	83.0008	75.6424	26.6766	68.8733	33.1335	39.695	41.9995	23.7525	42.7679	6.39134	3.58329	8.95981	21.6663
FAM46C	2611.3	2.55565	0.592302	4.31478	1.6e-05	0.00642261	4699.92	8561.45	995.925	7448.48	2648.67	1933.44	2481.68	837.496	1954.02	659.221	309.058	616.734	800.788
PNOC	122.093	3.07122	0.712187	4.31238	1.62e-05	0.00642261	131.103	420.828	33.952	286.784	197.797	296.26	61.764	17.5945	61.7758	16.4349	21.4997	11.9464	29.4662
FCMR	526.559	3.29359	0.76475	4.30676	1.66e-05	0.00644792	462.164	2246.9	130.958	426.789	727.932	1893.74	390.348	116.123	153.014	28.3045	51.0618	126.931	90.9986
IRF4	1238.22	2.74398	0.639793	4.28886	1.8e-05	0.00684433	2883.34	4693.03	452.693	2409.44	1330.36	1053.37	807.872	268.315	1197.5	178.044	204.247	156.797	461.926
LTB	2294.46	2.16423	0.507525	4.26429	2.01e-05	0.00748679	3934.99	4533.22	2491.43	1989.42	4395.7	5805.15	1164.87	592.053	2230.58	556.96	615.429	557.002	961.118
CD28	366.631	2.31889	0.547076	4.23871	2.25e-05	0.00775934	628.165	680.782	324.161	261.944	462.864	1360.28	232.232	117.003	308.879	56.609	124.519	103.038	105.732
IGHM	34887.6	3.94343	0.930288	4.23893	2.25e-05	0.00775934	17341.5	28504.4	10929.3	235760	118802	11254	9338.71	5087.44	3788.28	2570.23	4227.38	2071.21	3865.27
TESPA1	206.338	2.19053	0.516391	4.242	2.22e-05	0.00775934	246.173	504.993	194.82	182.909	180.728	661.261	191.468	69.4981	212.889	35.6089	79.7281	47.7857	74.5322
USP32P1	29.6216	-3.01232	0.709016	-4.24859	2.15e-05	0.00775934	9.43191	7.45771	11.3173	11.2907	1.00404	8.71354	6.1764	13.1958	15.2064	10.9566	15.229	73.1718	201.93
IGHA1	133626	4.06779	0.963329	4.22264	2.41e-05	0.00810714	296808	839134	16623.5	282396	158586	44487.4	11675.9	30775.3	11805.8	5730.29	6064.71	17741.9	15313.8
PRSS2	34.4532	-4.61039	1.09238	-4.22051	2.44e-05	0.00810714	13.2047	1.06539	4.85029	2.25814	10.0404	0.968171	2.47056	0	2.85119	319.567	68.0824	0	22.533
ANK1	54.4377	2.70631	0.645299	4.19389	2.74e-05	0.00876801	105.637	199.227	63.8621	76.7768	37.1496	113.276	24.7056	29.9106	12.3552	11.8696	9.85403	7.46651	15.5998
CAPN6	480.066	-4.52819	1.08151	-4.1869	2.83e-05	0.00876801	2.82957	193.9	37.9939	129.843	49.1982	44.5359	70.4109	17.5945	8.55357	1167.79	4474.63	25.3861	18.1997
IGHV3-73	542.264	4.73954	1.13101	4.19053	2.78e-05	0.00876801	277.298	590.224	50.1196	698.894	4746.12	90.0399	419.995	47.505	13.3056	4.56524	24.1872	77.6517	9.53318
TCL1A	306.486	5.03803	1.20255	4.18946	2.8e-05	0.00876801	47.1596	1674.79	8.89219	40.6465	135.546	1744.64	190.233	4.39861	84.5853	2.73915	24.1872	23.8928	2.59996
PLA2G2D	1040.58	3.25079	0.777996	4.17841	2.94e-05	0.00894985	1689.26	2494.07	914.279	109.52	4372.61	327.242	1631.8	492.645	892.423	70.3047	27.7705	223.995	281.662
SCN3A	25.7716	3.78197	0.90692	4.17013	3.04e-05	0.0091293	14.1479	72.4463	19.4011	47.4209	15.0607	110.371	16.0586	1.75945	27.5615	2.73915	3.58329	4.47991	0
IGKV2D-29	436.226	3.98782	0.957176	4.16624	3.1e-05	0.00913667	341.435	947.129	67.0956	2152.01	1634.58	94.8808	180.351	29.9106	69.379	30.1306	54.6451	10.4531	58.9324
DTHD1	50.5561	2.57983	0.619949	4.16137	3.16e-05	0.00918565	38.6708	73.5117	36.3771	62.0989	49.1982	244.947	41.9995	30.7903	34.2143	10.9566	18.8122	10.4531	5.19992
IGKC	327519	2.71283	0.654722	4.14347	3.42e-05	0.00977768	301125	719739	136037	1029538	1010022	189976	282411	121007	197573	68608.3	28090.3	35882.6	137733
IGLV1-51	2160.41	3.1824	0.770668	4.12941	3.64e-05	0.010073	3128.56	7084.82	265.149	7845.91	4466.99	1337.04	1327.92	811.105	506.562	128.74	216.789	574.921	390.861
IGLV6-57	2786.67	3.83531	0.928158	4.13218	3.59e-05	0.010073	867.736	6656.53	154.401	16615.4	7164.86	866.513	838.754	1627.49	341.193	387.132	180.956	228.475	297.262
SLC44A4	176.537	5.86876	1.42334	4.12323	3.74e-05	0.010073	1.88638	447.462	0.808381	878.417	135.546	793.9	7.41167	5.27834	6.65278	4.56524	0	10.4531	2.59996
IGLV3-25	3366.48	3.83264	0.933059	4.10761	4e-05	0.0103003	4223.61	9150.6	280.508	18165.6	4871.62	1699.14	3107.96	754.802	186.278	72.1308	136.165	461.43	654.323
LRRC26	21.357	4.33343	1.05493	4.10779	3.99e-05	0.0103003	76.3985	80.9694	14.5509	2529.12	17.0688	39.695	12.3528	0	11.4048	1.8261	2.68746	1.4933	0
CD79B	916.841	3.39737	0.826014	4.11297	3.91e-05	0.0103003	375.39	3344.25	225.538	809.543	1271.12	4675.3	352.055	151.312	231.897	69.3917	124.519	150.823	137.798
MPP7	132.196	2.06645	0.503863	4.10121	4.11e-05	0.0104421	68.8529	104.408	101.048	241.621	264.064	285.61	61.764	314.941	111.197	22.8262	44.7911	46.2924	51.1325
IGHV3-49	774.342	3.85031	0.94173	4.08855	4.34e-05	0.0108606	673.438	853.375	91.347	4692.41	2251.07	119.085	543.523	509.36	31.3631	42.0002	42.1036	162.77	54.5992
LTA	98.9169	2.19105	0.536266	4.08575	4.39e-05	0.0108606	207.502	204.554	156.018	53.0663	120.485	176.207	91.4106	45.7456	117.849	11.8696	38.5203	8.95981	53.7325
IGHV3-33	1121.51	5.52057	1.35445	4.07588	4.58e-05	0.0108904	2656.97	4232.78	393.682	71.1314	4258.15	824.882	1834.39	1.75945	166.32	38.348	101.228	0	0
LAX1	365.006	2.12845	0.522102	4.0767	4.57e-05	0.0108904	704.564	1162.34	177.844	545.341	442.784	423.091	398.995	124.921	327.887	76.6961	88.6863	82.1316	189.797
DPEP1	197.843	3.18065	0.783355	4.06029	4.9e-05	0.0109978	128.274	445.332	61.437	531.792	736.968	33.886	303.879	159.23	50.371	33.7828	5.37493	58.2388	23.3996
IGHV3-20	185.998	5.45577	1.34414	4.05893	4.93e-05	0.0109978	9.43191	198.162	0	837.77	897.615	22.2679	14.8233	411.71	1.90079	6.39134	0.895821	7.46651	9.53318
NLRP2	236.428	3.63701	0.894717	4.06498	4.8e-05	0.0109978	1225.2	409.108	692.783	156.941	50.2022	117.149	192.703	14.9553	108.345	2.73915	45.6869	34.3459	23.3996
TRAV21	11.4173	2.74621	0.674781	4.06978	4.71e-05	0.0109978	6.60234	10.6539	14.5509	15.807	29.1173	22.2679	9.88223	7.91751	21.8591	0	2.68746	4.47991	2.59996
TRBV27	41.3032	3.14425	0.774409	4.0602	4.9e-05	0.0109978	20.7502	35.1578	64.6705	62.0989	220.89	57.1221	25.9409	4.39861	19.9583	6.39134	6.27075	8.95981	4.33327
EAF2	238.539	2.47902	0.613055	4.04372	5.26e-05	0.011595	169.774	467.705	105.898	681.958	553.228	544.112	129.704	57.182	162.518	36.5219	55.5409	59.7321	77.1321
IGLV1-47	2371.18	3.27882	0.817775	4.00943	6.09e-05	0.0123599	6078.86	5155.4	538.382	8037.85	4474.02	1123.08	3599.6	207.615	260.409	120.522	363.703	522.656	343.195
MGAM2	95.5723	-3.81614	0.951883	-4.00905	6.1e-05	0.0123599	26.4093	24.5039	18.5928	42.9047	0	29.0451	11.1175	3.51889	15.2064	35.6089	917.321	19.4129	98.7985
MMP9	3451.77	3.05195	0.759923	4.01613	5.92e-05	0.0123599	16394.5	7479.01	4912.53	607.44	6349.57	1146.31	3403.19	1133.08	1165.19	232.827	1008.7	346.446	694.189
OLFM2	692.973	-3.14992	0.785196	-4.01164	6.03e-05	0.0123599	288.616	240.777	152.784	110.649	170.688	94.8808	494.112	78.2953	191.03	145.175	748.011	6071.77	221.863
AC097721.2	6.43752	-2.04891	0.511327	-4.00704	6.15e-05	0.0123599	1.88638	4.26155	1.61676	3.38721	6.02426	3.87268	1.23528	5.27834	1.90079	10.0435	12.5415	13.4397	18.1997
CEACAM21	65.3166	2.59315	0.645046	4.02011	5.82e-05	0.0123599	45.2732	170.462	31.5269	36.1302	182.736	149.098	116.116	35.1889	23.7599	18.261	6.27075	23.8928	10.3998
TRAV6	5.64133	4.70244	1.17435	4.00429	6.22e-05	0.0123685	4.71596	10.6539	7.27543	14.6779	11.0445	13.5544	4.94112	1.75945	3.80159	0.913048	0	0	0
CHRM3-AS2	82.5098	3.66319	0.920393	3.98003	6.89e-05	0.0128623	36.7844	188.573	34.7604	50.8082	28.1132	569.284	11.1175	10.5567	106.444	5.47829	14.3331	5.97321	10.3998
IGKV2-28	6276.44	3.19893	0.803613	3.98069	6.87e-05	0.0128623	5789.31	12466.1	1355.65	34196.2	13507.4	3533.82	1240.22	2153.56	3584.9	265.697	804.447	849.689	1846.84
LCN2	1756.53	5.93891	1.48873	3.98924	6.63e-05	0.0128623	0	5718.99	92.9638	1827.96	133.538	14247.6	65.4698	45.7456	537.925	15.5218	5.37493	140.37	3.46661
C9orf152	25.6833	4.44491	1.12429	3.95352	7.7e-05	0.0142299	0.943191	57.5309	0.808381	128.714	31.1254	38.7268	13.5881	44.8659	10.4544	0.913048	0	4.47991	1.73331
CCR6	307.81	2.75601	0.698726	3.94433	8e-05	0.0142465	294.276	856.571	160.868	173.877	222.898	1456.13	180.351	62.4603	346.895	26.4784	55.5409	77.6517	87.532
HAGLROS	24.5124	-4.20557	1.06639	-3.94375	8.02e-05	0.0142465	6.60234	6.39232	3.23352	4.51628	2.00809	3.87268	0	171.546	0	239.219	21.4997	0	23.3996
LGALS2	425.097	2.26563	0.57383	3.94825	7.87e-05	0.0142465	556.483	275.935	899.728	548.728	697.811	907.176	266.82	94.1304	810.689	37.435	127.207	226.982	77.1321
RP5-1091N2.9	15.028	2.06678	0.523934	3.94474	7.99e-05	0.0142465	14.1479	24.5039	16.976	25.9686	30.1213	24.2043	14.8233	7.03778	19.0079	2.73915	2.68746	4.47991	8.66653
IGLV4-69	964.386	3.82368	0.970435	3.94017	8.14e-05	0.0143219	185.809	1321.08	148.742	4173.04	5109.58	329.178	436.053	158.35	293.673	18.261	37.6245	98.5579	227.063
IGHG2	46734.4	3.48211	0.887848	3.92197	8.78e-05	0.0153011	43931.9	189777	24278.1	183559	100172	21089.7	4813.88	13193.2	3493.66	4895.77	2694.63	3540.62	12108.9
GPR15	19.1435	4.04163	1.03383	3.90938	9.25e-05	0.0159692	6.60234	26.6347	12.1257	14.6779	18.0728	137.48	3.70584	5.27834	18.0575	0.913048	3.58329	0	1.73331
FCRLA	292.375	3.44586	0.88403	3.8979	9.7e-05	0.0165885	214.104	1462.78	47.6945	240.492	293.181	1193.75	100.058	21.9931	77.9326	20.0871	52.8535	34.3459	41.5994
CLECL1	57.4391	2.83402	0.729107	3.88697	0.000101501	0.0169569	27.3525	77.7732	54.1615	41.7756	94.3801	323.369	16.0586	17.5945	50.371	9.13048	8.06239	11.9464	14.7331
RIMBP3C	14.3125	2.78987	0.717953	3.88587	0.000101966	0.0169569	27.3525	34.0924	2.42514	16.9361	22.089	17.4271	11.1175	31.67	12.3552	2.73915	1.79164	0	6.06657
AGR2	1305.11	4.63503	1.19484	3.87922	0.000104793	0.0169644	19.807	1357.3	64.6705	8113.5	2316.33	4589.13	20.9997	113.484	73.1806	87.6526	88.6863	35.8392	85.7987
AMPD1	36.0163	3.33744	0.861002	3.87623	0.000106087	0.0170232	23.5798	124.65	10.509	130.972	35.1415	74.5492	19.7645	0.879723	28.5119	6.39134	3.58329	4.47991	5.19992
MYBPC1	981.911	-5.68765	1.4685	-3.87309	0.000107465	0.0170945	0	80.9694	90.5387	6.77442	2.00809	332.083	1.23528	8.79723	11.4048	4017.41	3790.22	0	4423.4
PRDM8	79.5873	2.07529	0.537843	3.85854	0.000114067	0.0178344	125.444	132.108	108.323	115.165	97.3923	166.525	81.5284	14.9553	95.0397	11.8696	16.1248	16.4263	53.7325
IGHD	414.382	4.29724	1.11445	3.85592	0.000115294	0.0178734	1743.02	2035.95	33.952	247.266	387.561	623.502	148.233	1.75945	46.5695	73.9569	6.27075	32.8526	6.06657
IGKV6-21	133.435	3.22802	0.838175	3.85124	0.000117521	0.017964	79.228	306.831	488.262	191.942	167.675	199.443	23.4703	187.381	12.3552	31.9567	39.4161	1.4933	5.19992
RP4-728D4.2	17.7199	2.68844	0.698193	3.85057	0.000117842	0.017964	26.4093	21.3077	16.1676	38.3884	38.1537	38.7268	22.235	4.39861	10.4544	0.913048	6.27075	0	6.93323
DNM1P41	11.5969	-2.71644	0.706554	-3.84463	0.000120732	0.0182525	0.943191	4.26155	5.65867	3.38721	7.02831	1.93634	1.23528	4.39861	9.50397	19.174	74.3532	11.9464	6.93323
P2RY10	209.023	2.32901	0.606182	3.84211	0.000121983	0.0182905	196.184	349.447	129.341	211.136	366.476	878.131	144.528	66.8589	154.915	31.9567	56.4367	31.3593	100.532
TSPAN1	789.947	4.25178	1.10809	3.83705	0.000124521	0.0184521	33.0117	1251.83	32.3352	1753.45	511.058	6114	81.5284	219.931	38.0159	84.9135	29.5621	64.212	55.4658
BLK	234.726	3.51847	0.922603	3.81364	0.000136936	0.0194183	61.3074	1170.86	37.1855	155.812	149.603	1034.97	171.704	34.3092	121.651	10.0435	62.7075	34.3459	6.93323
POU2AF1	896.461	2.77721	0.733332	3.78711	0.000152409	0.0212826	1462.89	5277.93	223.113	1193.43	569.293	787.123	697.933	185.621	547.429	161.61	134.373	119.464	293.795
RP11-693J15.4	49.8491	3.69115	0.979487	3.76845	0.000164261	0.0227639	14.1479	153.416	11.3173	30.4849	86.3478	280.77	16.0586	2.63917	31.3631	2.73915	12.5415	4.47991	1.73331
IGLC2	36272.4	2.53821	0.678064	3.74331	0.000181609	0.0249787	35112.2	121128	12884.8	112666	88151.1	25578.1	15727.6	12162.2	14615.2	7600.22	4275.76	11005.6	10633.8
CHIT1	375.041	4.30447	1.1508	3.7404	0.000183728	0.0250817	587.608	40.4847	3636.1	42.9047	8023.32	28.077	32.1173	208.494	71.2798	14.6088	37.6245	4.47991	50.2659
IGKV1-27	1135.84	3.11202	0.834664	3.72847	0.000192643	0.0255363	441.413	3285.65	193.203	2304.43	5277.26	1433.86	394.054	611.407	102.643	325.045	99.4362	192.636	104.865
IGHV3-66	187.641	3.4944	0.94249	3.70763	0.000209213	0.0271375	283.901	393.128	12.9341	703.411	609.455	86.1672	102.528	147.793	7.60318	1.8261	49.2702	17.9196	23.3996
IGKV2-29	226.23	4.34732	1.17421	3.70234	0.000213622	0.0271375	12.2615	1633.24	74.371	8518.83	112.453	709.669	37.0584	18.4742	150.163	13.6957	0	46.2924	3.46661
NGF	24.5205	-2.83487	0.765334	-3.7041	0.000212143	0.0271375	0.943191	3.19616	4.85029	4.51628	10.0404	0.968171	12.3528	29.0309	10.4544	23.7393	142.436	43.3058	32.9328
TRAT1	223.081	2.11977	0.571601	3.70848	0.00020851	0.0271375	163.172	239.712	198.862	204.362	580.337	804.55	104.999	97.6492	237.599	69.3917	35.8329	55.2522	108.332
DNAH8	22.1474	3.5325	0.954006	3.70281	0.000213224	0.0271375	11.3183	115.062	8.08381	12.4198	20.0809	63.8993	25.9409	3.51889	17.1071	1.8261	7.16657	1.4933	0
FAM129C	196.492	3.56912	0.963968	3.70253	0.000213461	0.0271375	37.7276	1146.36	37.1855	51.9372	70.2831	832.627	137.116	17.5945	131.155	11.8696	34.937	34.3459	11.2665
IGKV3-15	7457.52	2.92914	0.792374	3.69667	0.000218449	0.0271843	4191.54	13892.6	2252.15	32263.2	27248.8	3971.44	1586.1	1805.19	4391.78	956.875	799.968	958.7	2629.43
MMP13	244.912	-4.87277	1.31797	-3.69717	0.000218015	0.0271843	18.8638	110.8	8.89219	7.90349	4.01618	6.7772	2.47056	0.879723	66.5278	198.131	27.7705	0	2730.82
MAP7D2	68.8389	3.85752	1.0446	3.69281	0.000221788	0.0274132	74.5121	4.26155	59.8202	146.779	121.489	6.7772	7.41167	131.079	316.482	18.261	7.16657	0	0.866653
AC129492.1	25.7939	3.5071	0.951322	3.68655	0.000227314	0.0279077	35.8413	22.3731	13.7425	48.55	83.3357	34.8542	35.8231	44.8659	3.80159	0	0	0	12.1331
PSMA8	6.74104	4.96519	1.35005	3.67777	0.000235279	0.028503	2.82957	23.4385	2.42514	13.5488	7.02831	30.0133	3.70584	0.879723	2.85119	0.913048	0	0	0
KLHL14	30.9226	3.74989	1.02067	3.67396	0.000238817	0.0285535	11.3183	135.304	7.27543	24.8395	38.1537	151.035	12.3528	3.51889	5.70238	3.65219	5.37493	0	3.46661
TMC5	125.533	4.8797	1.32768	3.67535	0.000237526	0.0285535	1.88638	205.62	12.1257	337.592	114.461	900.399	25.9409	0	9.50397	12.7827	1.79164	8.95981	0.866653
MUC4	76.1637	4.18863	1.14064	3.67218	0.00024049	0.0285668	0	319.616	9.70057	71.1314	86.3478	223.648	11.1175	238.405	6.65278	14.6088	2.68746	4.47991	1.73331
IL24	70.4758	3.00711	0.819893	3.66769	0.000244756	0.0288823	27.3525	238.647	27.485	46.2919	106.429	333.051	44.47	6.15806	38.0159	13.6957	6.27075	17.9196	10.3998
RP11-325F22.2	12.0141	3.13687	0.855649	3.66607	0.000246304	0.0288823	9.43191	34.0924	7.27543	20.3233	22.089	27.1088	18.5292	1.75945	8.55357	0	2.68746	0	4.33327
MEI1	329.472	2.22187	0.608993	3.64844	0.00026384	0.0305469	418.777	702.09	201.287	1063.58	660.661	408.568	151.939	106.447	197.683	72.1308	46.5827	62.7187	190.664
FCRL1	103.68	3.49246	0.957029	3.64927	0.000262987	0.0305469	47.1595	886.402	33.952	44.0337	54.2184	1038.85	81.5284	7.91751	96.9405	4.56524	25.9788	11.9464	8.66653
FAM159A	33.9466	2.66164	0.730332	3.64442	0.000267996	0.0307476	23.5798	72.4463	18.5928	32.743	75.3033	144.257	18.5292	8.79723	18.0575	6.39134	12.5415	7.46651	2.59996
SMIM22	109.863	5.00454	1.37355	3.64352	0.000268934	0.0307476	0.943191	31.9616	129.341	390.658	225.91	621.566	7.41167	0	0.950397	4.56524	0.895821	4.47991	9.53318
KCND2	16.818	-4.21093	1.15677	-3.64024	0.000272387	0.0307579	4.71596	1.06539	1.61676	0	1.00404	0	11.1175	3.51889	0.950397	84.9135	0	7.46651	102.265
SCNN1B	79.3488	3.31393	0.910119	3.64121	0.000271362	0.0307579	37.7276	149.154	18.5928	241.621	455.836	25.1724	11.1175	15.835	32.3135	9.13048	17.0206	11.9464	6.06657
CADM3	196.27	3.56434	0.980469	3.63534	0.000277614	0.0311558	109.41	1127.18	36.3771	97.1	373.504	615.757	51.8817	15.835	32.3135	5.47829	13.4373	13.4397	59.7991
IGHA2	6559.62	3.49236	0.96202	3.63024	0.000283161	0.0315601	9831.82	24050	2499.51	26130.1	13515.4	4224.13	639.875	810.225	333.589	465.655	133.477	1851.69	789.521
IGKV3-20	19619.8	3.12403	0.860936	3.62864	0.000284918	0.0315601	10509	19113	3513.22	56981.9	119460	7436.52	11955	10608.6	3107.8	1195.18	1293.57	5541.64	4341.93
FCER2	54.1768	4.04698	1.11618	3.62576	0.000288118	0.0315601	17.9206	1165.53	13.7425	25.9686	42.1699	518.94	34.5878	1.75945	12.3552	0.913048	6.27075	8.95981	2.59996
VPREB3	166.857	3.86471	1.0672	3.62136	0.000293055	0.0319099	101.865	801.171	8.08381	60.9698	121.489	915.89	67.9403	8.79723	19.0079	31.9567	11.6457	2.9866	17.3331
FUT8-AS1	27.3422	2.75982	0.762842	3.61781	0.000297103	0.0320081	25.4662	95.8848	13.7425	65.4861	38.1537	42.5995	18.5292	9.67695	24.7103	7.30439	0.895821	0	12.9998
IGLV1-44	4066.22	3.20664	0.889331	3.60568	0.000311333	0.0333053	2187.26	10469.5	334.67	11405.9	17174.2	3091.37	4475.42	407.312	887.671	1209.79	249.934	168.743	799.054
F3	515.552	2.28924	0.636147	3.59861	0.000319928	0.0340258	526.301	524.17	289.4	965.355	374.508	412.441	836.284	2139.49	76.0318	142.436	231.122	80.6383	103.998
BTLA	128.278	2.47293	0.68832	3.5927	0.000327273	0.0346059	76.3985	242.908	71.1375	89.1965	243.983	595.425	87.7048	20.2336	116.899	14.6088	41.2078	35.8392	32.0662
TREML2	49.995	3.04326	0.848401	3.58706	0.000334428	0.0351227	35.8413	269.543	25.8682	11.2907	21.0849	177.175	46.9406	14.9553	14.256	8.21744	10.7499	4.47991	9.53318
DKK2	86.7849	2.53746	0.708173	3.5831	0.00033954	0.0352909	167.888	284.458	53.3531	152.424	187.756	130.703	18.5292	32.5497	20.9087	17.3479	25.9788	5.97321	30.3329
VSIG2	49.892	4.16517	1.16573	3.573	0.000352909	0.0364733	2.82957	53.2693	3.23352	202.104	214.865	93.9126	53.117	0.879723	8.55357	6.39134	0	5.97321	3.46661
MZB1	3327.25	2.2401	0.627472	3.57004	0.000356925	0.0366811	3602.05	8591.28	1186.7	9064.17	8225.13	2477.55	3025.2	1101.41	2261.95	924.918	345.787	594.334	1853.77
CLEC6A	27.8955	3.50906	0.984183	3.56545	0.000363228	0.0371203	100.921	4.26155	80.0297	4.51628	43.1739	17.4271	24.7056	8.79723	65.5774	4.56524	0	0	8.66653
AC006129.2	71.9241	2.06746	0.580814	3.55959	0.000371428	0.0373326	56.5915	116.127	67.0956	107.262	125.506	235.266	50.6464	14.9553	72.2302	11.8696	18.8122	17.9196	40.7327
AL928768.3	85.8376	3.02943	0.852855	3.5521	0.000382163	0.0373845	30.1821	233.32	48.5029	398.562	155.627	117.149	12.3528	19.3539	43.7183	5.47829	30.4579	2.9866	18.1997
GALNT9	9.63982	-3.11738	0.876242	-3.55767	0.000374157	0.0373845	0.943191	5.32693	1.61676	4.51628	1.00404	8.71354	0	0	3.80159	52.9568	33.1454	8.95981	4.33327
RP11-277P12.20	82.8131	-3.11345	0.876484	-3.5522	0.000382022	0.0373845	8.48872	5.32693	76.7962	10.1616	13.0526	13.5544	17.2939	9.67695	67.4782	311.349	147.81	2.9866	392.594
TRBV9	36.9713	3.33251	0.937975	3.55288	0.000381036	0.0373845	5.65914	12.7846	48.5029	21.4523	252.015	61.9629	11.1175	28.1511	19.0079	0.913048	7.16657	1.4933	10.3998
CSPG4P12	91.8755	-2.73075	0.769759	-3.54754	0.00038885	0.0378363	26.4093	52.2039	35.5688	14.6779	11.0445	34.8542	27.1761	51.0239	49.4206	148.827	696.949	8.95981	37.2661
TRBV3-1	12.6738	2.51363	0.709724	3.54169	0.000397565	0.0384797	11.3183	10.6539	16.976	6.77442	23.093	48.4085	19.7645	3.51889	12.3552	3.65219	1.79164	2.9866	3.46661
IGHV3-11	785.105	3.29972	0.932578	3.53828	0.000402739	0.0385723	649.859	1512.85	140.658	5409.38	934.765	301.101	242.115	522.555	52.2718	27.3914	40.312	137.384	235.73
ABCD2	95.3328	2.00546	0.567735	3.53238	0.000411829	0.0392375	91.4895	103.342	102.664	88.0675	167.675	367.905	45.7053	41.347	107.395	19.174	15.229	37.3325	51.9992
NAPSB	680.186	2.32783	0.659444	3.52999	0.000415581	0.0393898	310.31	1821.81	235.239	827.608	948.822	2455.28	620.11	219.051	685.236	50.2177	162.144	164.263	342.328
KIAA1549L	212.612	-2.9477	0.83622	-3.52503	0.000423433	0.0399271	112.24	44.7462	206.137	41.7756	30.1213	16.4589	25.9409	72.1373	74.131	602.612	1260.42	5.97321	271.262
CFAP54	43.8291	2.09779	0.595708	3.52151	0.000429099	0.0400485	66.0234	106.539	35.5688	116.294	28.1132	73.581	32.1173	8.79723	49.4206	21.0001	6.27075	10.4531	15.5998
FAM177B	17.8871	3.94162	1.11894	3.52264	0.000427279	0.0400485	2.82957	39.4193	0.808381	60.9698	20.0809	77.4537	14.8233	7.03778	2.85119	0.913048	4.47911	0	0.866653
IGHV1-69-2	937.561	2.79125	0.793569	3.51734	0.000435896	0.0404405	2094.83	3252.62	226.347	405.336	2515.13	328.21	2039.45	293.827	297.474	30.1306	279.496	129.917	295.529
PAX5	130.145	3.35046	0.952855	3.51623	0.00043772	0.0404405	167.888	2788.12	16.1676	54.1954	70.2831	954.616	203.821	21.1134	60.8254	2.73915	45.6869	13.4397	8.66653
IGHV3-15	639.067	3.06254	0.871884	3.51256	0.000443816	0.0405053	962.998	1389.26	92.9638	2672.51	1437.79	165.557	775.755	368.604	22.8095	27.3914	69.8741	113.491	208.863
IGKV1-39	217.507	2.83792	0.808106	3.51181	0.000445065	0.0405053	286.73	483.685	29.1017	795.994	503.026	139.417	196.409	129.319	98.8413	2.73915	31.3537	20.9062	110.065
ALG1L	39.401	2.7288	0.778395	3.50567	0.000455456	0.0412458	12.2615	33.027	176.227	29.3558	6.02426	67.772	13.5881	106.446	35.1647	12.7827	6.27075	8.95981	4.33327
WFDC2	2380.8	4.28955	1.22466	3.50263	0.000460683	0.0415137	71.6825	2750.83	855.267	16201	3231.01	6438.34	28.4114	69.4981	616.808	95.8701	554.513	22.3995	14.7331
IGKV1D-33	844.178	3.24391	0.92766	3.49688	0.000470742	0.0422122	131.103	1492.61	164.91	4068.04	1127.54	436.645	2080.21	150.433	831.597	108.653	41.2078	5.97321	335.395
RP11-18H21.1	41.6369	2.89134	0.828222	3.49102	0.00048118	0.0427292	66.9665	59.6617	16.976	31.614	86.3478	191.698	8.64695	17.5945	30.4127	1.8261	10.7499	17.9196	0.866653
RP11-731F5.2	23.1215	3.62054	1.03703	3.49126	0.00048075	0.0427292	59.421	93.754	9.70057	51.9372	19.0768	47.4404	0	7.03778	1.90079	1.8261	1.79164	1.4933	5.19992
PDCD1	220.078	2.01471	0.577724	3.48733	0.000487872	0.0431142	105.637	492.209	100.239	355.657	681.746	242.043	318.702	147.793	134.006	37.435	46.5827	50.7723	148.198
TMEM156	156.526	2.04661	0.587881	3.48134	0.000498911	0.0434687	93.3759	370.755	71.1375	263.073	308.241	390.173	123.528	29.0309	188.179	63.0003	32.2496	38.8259	63.2657
ADH7	111.598	6.61055	1.89958	3.48001	0.000501388	0.0434687	0	145.958	4.85029	144.521	1.00404	374.682	1.23528	769.758	1.90079	0	0.895821	5.97321	0
GSTO2	122.347	-2.33831	0.671813	-3.4806	0.000500285	0.0434687	22.6366	26.6347	14.5509	64.357	91.368	82.2945	64.2345	100.288	23.7599	720.395	184.539	40.3192	155.131
TTLL4	550.051	-2.1153	0.610155	-3.46682	0.000526653	0.0454437	371.617	306.831	307.185	217.911	182.736	176.207	268.055	285.91	327.887	432.785	3675.55	194.129	403.86
TRAV13-1	13.7531	2.03804	0.588468	3.4633	0.000533587	0.0458258	16.0343	6.39232	9.70057	16.9361	25.1011	40.6632	13.5881	12.3161	20.9087	1.8261	6.27075	2.9866	6.06657
SPAG6	16.6814	3.32613	0.962731	3.45489	0.000550526	0.0470597	0.943191	29.8308	84.88	24.8395	18.0728	679.656	8.64695	3.51889	24.7103	0.913048	3.58329	0	4.33327
CPNE5	461.467	2.50033	0.725585	3.44595	0.000569047	0.0478342	678.154	2187.24	84.0716	955.193	442.783	382.428	443.465	168.907	220.492	70.3047	70.7699	44.7991	250.463
NCR3	70.6304	2.0361	0.590948	3.44548	0.000570047	0.0478342	83.0008	133.173	68.7124	45.1628	167.675	178.143	72.8815	21.1134	57.9742	4.56524	17.0206	35.8392	32.9328
SELL	1336.16	2.66797	0.773928	3.44731	0.000566199	0.0478342	878.111	3415.63	407.424	511.469	1331.36	7732.78	844.931	355.408	757.466	94.957	270.538	385.272	384.794
