# Supplementary material for: Camrelizumab combined with apatinib in patients with first-line platinum-resistant or PD-1 inhibitor resistant recurrent/metastatic nasopharyngeal carcinoma: a single-arm, phase 2 trial
Source: Nat Commun. 2023 Aug 14;14:4893. doi: 10.1038/s41467-023-40402-x (PMC10425437; doi:10.1038/s41467-023-40402-x)
Supplement: Supplementary file 5 — Supplementary Data 2 [file 41467_2023_40402_MOESM5_ESM.xlsx]

## Sheet: Sheet1
Supplementary Date 2. MCP-Counter geneset.
HUGO symbols	ENTREZ ID	ENSEMBL ID	Cell population
CD28	940	ENSG00000178562	T cells
CD3D	915	ENSG00000167286	T cells
CD3G	917	ENSG00000160654	T cells
CD5	921	ENSG00000110448	T cells
CD6	923	ENSG00000013725	T cells
CHRM3-AS2	100506915	ENSG00000233355	T cells
CTLA4	1493	ENSG00000163599	T cells
FLT3LG	2323	ENSG00000090554	T cells
ICOS	29851	ENSG00000163600	T cells
MAL	4118	ENSG00000172005	T cells
MGC40069	348035	NA	T cells
PBX4	80714	ENSG00000105717	T cells
SIRPG	55423	ENSG00000089012	T cells
THEMIS	387357	ENSG00000172673	T cells
TNFRSF25	8718	ENSG00000215788	T cells
TRAT1	50852	ENSG00000163519	T cells
CD8B	926	ENSG00000172116	CD8 T cells
CD8A	925	ENSG00000153563	Cytotoxic lymphocytes
EOMES	8320	ENSG00000163508	Cytotoxic lymphocytes
FGFBP2	83888	ENSG00000137441	Cytotoxic lymphocytes
GNLY	10578	ENSG00000115523	Cytotoxic lymphocytes
KLRC3	3823	ENSG00000205810	Cytotoxic lymphocytes
KLRC4	8302	ENSG00000183542	Cytotoxic lymphocytes
KLRD1	3824	ENSG00000134539	Cytotoxic lymphocytes
BANK1	55024	ENSG00000153064	B lineage
CD19	930	ENSG00000177455	B lineage
CD22	933	ENSG00000012124	B lineage
CD79A	973	ENSG00000105369	B lineage
CR2	1380	ENSG00000117322	B lineage
FCRL2	79368	ENSG00000132704	B lineage
IGKC	3514	ENSG00000211592	B lineage
MS4A1	931	ENSG00000156738	B lineage
PAX5	5079	ENSG00000196092	B lineage
CD160	11126	ENSG00000117281	NK cells
KIR2DL1	3802	ENSG00000125498	NK cells
KIR2DL3	3804	ENSG00000243772	NK cells
KIR2DL4	3805	ENSG00000189013	NK cells
KIR3DL1	3811	ENSG00000167633	NK cells
KIR3DS1	3813	ENSG00000275037	NK cells
NCR1	9437	ENSG00000189430	NK cells
PTGDR	5729	ENSG00000168229	NK cells
SH2D1B	117157	ENSG00000198574	NK cells
ADAP2	55803	ENSG00000184060	Monocytic lineage
CSF1R	1436	ENSG00000182578	Monocytic lineage
FPR3	2359	ENSG00000187474	Monocytic lineage
KYNU	8942	ENSG00000115919	Monocytic lineage
PLA2G7	7941	ENSG00000146070	Monocytic lineage
RASSF4	83937	ENSG00000107551	Monocytic lineage
TFEC	22797	ENSG00000105967	Monocytic lineage
CD1A	909	ENSG00000158477	Myeloid dendritic cells
CD1B	910	ENSG00000158485	Myeloid dendritic cells
CD1E	913	ENSG00000158488	Myeloid dendritic cells
CLEC10A	10462	ENSG00000132514	Myeloid dendritic cells
CLIC2	1193	ENSG00000155962	Myeloid dendritic cells
WFDC21P	645638	ENSG00000261040	Myeloid dendritic cells
CA4	762	ENSG00000167434	Neutrophils
CEACAM3	1084	ENSG00000170956	Neutrophils
CXCR1	3577	ENSG00000163464	Neutrophils
CXCR2	3579	ENSG00000180871	Neutrophils
CYP4F3	4051	ENSG00000186529	Neutrophils
FCGR3B	2215	ENSG00000162747	Neutrophils
HAL	3034	ENSG00000084110	Neutrophils
KCNJ15	3772	ENSG00000157551	Neutrophils
MEGF9	1955	ENSG00000106780	Neutrophils
SLC25A37	51312	ENSG00000147454	Neutrophils
STEAP4	79689	ENSG00000127954	Neutrophils
TECPR2	9895	ENSG00000196663	Neutrophils
TLE3	7090	ENSG00000140332	Neutrophils
TNFRSF10C	8794	ENSG00000173535	Neutrophils
VNN3	55350	ENSG00000093134	Neutrophils
ACVRL1	94	ENSG00000139567	Endothelial cells
APLN	8862	ENSG00000171388	Endothelial cells
BCL6B	255877	ENSG00000161940	Endothelial cells
BMP6	654	ENSG00000153162	Endothelial cells
BMX	660	ENSG00000102010	Endothelial cells
CDH5	1003	ENSG00000179776	Endothelial cells
CLEC14A	161198	ENSG00000176435	Endothelial cells
DIPK2B	79742	ENSG00000147113	Endothelial cells
EDN1	1906	ENSG00000078401	Endothelial cells
ADGRL4	64123	ENSG00000162618	Endothelial cells
EMCN	51705	ENSG00000164035	Endothelial cells
ESAM	90952	ENSG00000149564	Endothelial cells
ESM1	11082	ENSG00000164283	Endothelial cells
FAM124B	79843	ENSG00000124019	Endothelial cells
HECW2	57520	ENSG00000138411	Endothelial cells
HHIP	64399	ENSG00000164161	Endothelial cells
KDR	3791	ENSG00000128052	Endothelial cells
MMRN1	22915	ENSG00000138722	Endothelial cells
MMRN2	79812	ENSG00000173269	Endothelial cells
MYCT1	80177	ENSG00000120279	Endothelial cells
PALMD	54873	ENSG00000099260	Endothelial cells
PEAR1	375033	ENSG00000187800	Endothelial cells
PGF	5228	ENSG00000119630	Endothelial cells
PLXNA2	5362	ENSG00000076356	Endothelial cells
PTPRB	5787	ENSG00000127329	Endothelial cells
ROBO4	54538	ENSG00000154133	Endothelial cells
C	8436	ENSG00000168497	Endothelial cells
SHANK3	85358	ENSG00000251322	Endothelial cells
SHE	126669	ENSG00000169291	Endothelial cells
TEK	7010	ENSG00000120156	Endothelial cells
TIE1	7075	ENSG00000066056	Endothelial cells
VEPH1	79674	ENSG00000197415	Endothelial cells
VWF	7450	ENSG00000110799	Endothelial cells
COL1A1	1277	ENSG00000108821	Fibroblasts
COL3A1	1281	ENSG00000168542	Fibroblasts
COL6A1	1291	ENSG00000142156	Fibroblasts
COL6A2	1292	ENSG00000142173	Fibroblasts
DCN	1634	ENSG00000011465	Fibroblasts
GREM1	26585	ENSG00000166923	Fibroblasts
PAMR1	25891	ENSG00000149090	Fibroblasts
TAGLN	6876	ENSG00000149591	Fibroblasts
