# Supplementary material for: Camrelizumab combined with apatinib in patients with first-line platinum-resistant or PD-1 inhibitor resistant recurrent/metastatic nasopharyngeal carcinoma: a single-arm, phase 2 trial
Source: Nat Commun. 2023 Aug 14;14:4893. doi: 10.1038/s41467-023-40402-x (PMC10425437; doi:10.1038/s41467-023-40402-x)
Supplement: Supplementary file 6 — Supplementary Data 3 [file 41467_2023_40402_MOESM6_ESM.xlsx]

## Sheet: Sheet1
Supplementary Date 3. MCP-counter outputs in baseline and relapse tumor specimens of NPC patients in all 48 samples.
Sample ID	Cohort	Time point	Response	Cluster	T cells	CD8 T cells	Cytotoxic lymphocytes	B lineage	NK cells	Monocytic lineage	Myeloid dendritic cells	Neutrophils	Endothelial cells	Fibroblasts
Sample_01	1	Baseline	R	N/A	3.53761	4.14975	2.69909	4.39421	0.770964	4.97103	4.41671	1.35173	2.24487	7.65167
Sample_02	1	Baseline	R	6	3.48561	3.17473	2.1452	7.25401	0.698596	3.28295	2.72913	1.48257	2.36415	5.85304
Sample_03	1	Baseline	R	N/A	4.04286	3.94298	2.34276	7.16502	0.650982	3.99742	3.51558	1.72732	2.22728	5.19135
Sample_04	1	Baseline	R	N/A	3.52293	4.8535	2.91459	3.28669	0.466489	4.83005	5.30022	1.33757	1.58001	5.9665
Sample_05	1	Baseline	R	5	2.79495	4.3505	1.85641	4.25586	0.336003	2.67242	2.78766	1.05674	1.70557	4.83521
Sample_06	1	Baseline	R	N/A	3.22274	5.48864	3.09987	4.31378	0.550896	3.87598	2.12709	1.30625	1.55405	4.73354
Sample_07	1	Baseline	R	N/A	1.87606	2.33628	2.37243	3.35232	0.393662	4.12593	2.64341	1.33264	1.28495	5.05292
Sample_08	1	Baseline	R	7	4.10542	5.1534	2.34483	6.45394	0.417533	3.18774	3.14945	1.13099	1.45297	3.75998
Sample_09	1	Baseline	R	N/A	2.61407	3.30743	2.24054	3.9833	0.42935	4.36166	2.01009	2.26715	2.23722	6.28128
Sample_10	1	Baseline	R	N/A	2.54825	3.55459	2.15498	3.05169	0.16092	3.59828	1.4426	1.5967	1.50831	5.3703
Sample_11	1	Baseline	R	N/A	3.01672	4.34199	2.38666	3.18242	0.460561	4.68576	2.55438	1.34428	2.02875	7.19317
Sample_12	1	Baseline	R	N/A	3.49324	3.98277	2.19172	3.97415	0.449926	4.69679	3.26165	2.23777	1.72275	4.92939
Sample_13	1	Baseline	NR	N/A	1.82496	1.76977	1.2502	2.3842	0.213629	2.68527	1.54166	1.11032	1.12653	6.32776
Sample_14	1	Baseline	NR	2	2.29173	2.76341	1.66697	3.20425	0.351852	3.12924	2.56522	1.01011	1.22471	4.51509
Sample_15	1	Baseline	NR	1	1.7835	1.69599	0.879158	2.73648	0.38147	2.99918	2.62108	2.02106	1.46162	4.58
Sample_16	1	Baseline	NR	N/A	1.6486	3.39094	1.93111	2.02686	0.464547	3.40895	1.42853	2.17613	2.03213	4.97219
Sample_17	1	Baseline	NR	N/A	3.10097	5.98823	3.17012	3.19375	0.696106	4.73059	2.37805	1.54881	2.63266	7.78458
Sample_18	1	Relapse	R	7	3.49725	4.77241	2.8492	4.38298	0.413321	3.11509	2.55478	1.60291	1.51162	5.32785
Sample_19	1	Relapse	R	6	3.69053	5.16108	2.83356	6.1333	0.899588	2.9154	2.01842	1.07686	2.01575	5.45353
Sample_20	1	Relapse	R	5	2.55091	3.5008	1.60023	2.65512	0.492016	4.17815	2.98508	2.2473	1.96657	5.74485
Sample_21	1	Relapse	NR	1	3.71684	4.02237	2.58992	4.77728	0.71006	5.60869	2.30566	1.60055	2.08336	6.983
Sample_22	1	Relapse	NR	2	2.72898	3.98094	2.31794	3.74157	0.51904	3.63539	2.3369	1.35473	1.60191	6.12837
Sample_23	2	Baseline	R	N/A	4.8442	5.08746	2.88589	7.17864	0.833592	4.68106	3.5643	2.14925	2.22007	5.73479
Sample_24	2	Baseline	R	10	4.41141	4.92552	3.03583	7.09484	0.688835	4.7015	3.00789	1.89785	1.97961	5.56721
Sample_25	2	Baseline	R	N/A	4.9373	5.95163	3.41211	6.61923	0.89371	4.20202	3.2885	1.47775	2.07049	6.21333
Sample_26	2	Baseline	R	N/A	3.30783	3.03562	2.0871	4.62354	0.307979	3.70096	2.99531	1.77407	1.73861	4.91815
Sample_27	2	Baseline	R	N/A	2.59693	3.67129	2.61043	3.63883	0.633039	3.16013	1.7349	1.54591	1.92128	6.12859
Sample_28	2	Baseline	R	11	1.81432	2.24793	1.23704	3.41217	0.563284	2.31729	2.18458	1.77484	3.14247	7.44028
Sample_29	2	Baseline	R	8	2.3954	2.88362	1.44519	3.12098	0.215695	3.1768	3.37004	1.7352	2.10428	5.6014
Sample_30	2	Baseline	R	N/A	2.52057	2.67356	1.22731	2.59299	0.386646	3.91899	4.20615	1.80375	1.85576	5.79869
Sample_31	2	Baseline	R	9	2.93406	3.23726	2.19731	2.38799	0.218788	3.10916	2.21324	1.73568	1.03618	4.12928
Sample_32	2	Baseline	NR	3	4.51941	5.37573	3.48181	6.5804	0.887205	4.83832	4.29281	1.53706	1.94171	5.71924
Sample_33	2	Baseline	NR	4	2.54701	3.10434	1.75767	5.16304	0.451907	2.4971	2.62793	2.12497	2.72615	6.02705
Sample_34	2	Baseline	NR	N/A	2.82603	3.38681	2.1433	3.7882	0.316527	4.02497	2.32359	1.82989	2.39764	8.09976
Sample_35	2	Baseline	NR	N/A	2.08724	3.34056	1.91269	3.11139	0.426586	4.42394	1.88706	1.40459	1.36533	5.98683
Sample_36	2	Baseline	NR	N/A	2.35381	1.88753	1.53748	2.24396	0.315091	3.19718	2.43868	1.47772	1.34577	5.69359
Sample_37	2	Baseline	NR	N/A	2.99483	3.14731	2.20283	2.16167	0.622766	4.61019	4.45183	2.17892	2.46007	7.15349
Sample_38	2	Baseline	NR	N/A	1.35567	2.71149	1.29732	1.52216	0.481947	3.05287	1.6315	2.00826	1.70817	5.09338
Sample_39	2	Relapse	R	8	2.48402	3.14893	2.04137	3.36572	0.551949	4.11891	3.29205	2.16939	3.36934	9.17007
Sample_40	2	Relapse	R	9	3.10978	4.99774	2.43107	2.46409	0.413477	4.12815	1.78846	1.4026	1.73756	5.23587
Sample_41	2	Relapse	R	10	4.48689	5.67751	3.84942	5.94393	1.05055	5.13694	3.39256	2.02833	2.58888	7.15874
Sample_42	2	Relapse	R	11	2.17376	2.86196	1.74031	3.75945	0.252316	3.39317	2.73953	1.2837	1.67889	5.92404
Sample_43	2	Relapse	NR	3	4.85364	5.2709	3.18383	6.70424	1.01421	3.97773	3.70007	1.64943	2.49032	6.15614
Sample_44	2	Relapse	NR	4	2.43184	2.43029	1.68331	2.91811	0.211843	2.75959	2.42228	1.5415	2.36659	8.20439
