# Supplementary material for: Camrelizumab combined with apatinib in patients with first-line platinum-resistant or PD-1 inhibitor resistant recurrent/metastatic nasopharyngeal carcinoma: a single-arm, phase 2 trial
Source: Nat Commun. 2023 Aug 14;14:4893. doi: 10.1038/s41467-023-40402-x (PMC10425437; doi:10.1038/s41467-023-40402-x)
Supplement: Supplementary file 7 — Supplementary Data 4 [file 41467_2023_40402_MOESM7_ESM.xlsx]

## Sheet: Sheet1
Supplementary Date 4. Differentially expressed genes at baseline tumor specimens in enrolled patients by treatment cohort.
Patient ID							Sample_14	Sample_04	Sample_05	Sample_16	Sample_13	Sample_26	Sample_36	Sample_06	Sample_09	Sample_17	Sample_10	Sample_27	Sample_29	Sample_08	Sample_30	Sample_24	Sample_38	Sample_35	Sample_32	Sample_12	Sample_01	Sample_25	Sample_23	Sample_02	Sample_33	Sample_28
Cohort							Cohort 1	Cohort 1	Cohort 1	Cohort 1	Cohort 1	Cohort 2	Cohort 2	Cohort 1	Cohort 1	Cohort 1	Cohort 1	Cohort 2	Cohort 2	Cohort 1	Cohort 2	Cohort 2	Cohort 2	Cohort 2	Cohort 2	Cohort 1	Cohort 1	Cohort 2	Cohort 2	Cohort 1	Cohort 2	Cohort 2
Gene	baseMean	log2FoldChange	lfcSE	stat	P.Value	Adj.P.Value
XIST	2150.83	11.649	1.71368	6.79768	1.06e-11	2.06e-07	0	4.47	0	1	0	2	17978	0	0	0	0	4037.96	1097.9	5	0	0	0	6.89	13594.5	6	0	0	1	1	1	26564.8
ACTA1	74.0778	5.25074	0.99036	5.30185	1.15e-07	0.00106592	8	3	1	0	2	2	8415	0	3	8	1	68	7	1	2	11312	12	16	2122	20	0	3	3	2	11	5
NOS2	61.8167	3.17781	0.607014	5.23516	1.65e-07	0.00106592	7	19	17	9	3	148	37	10	12	11	9	9	564	18	4	111	6	38	37	6	15	4	23	13	423	99
MYL2	41.6582	6.83697	1.33652	5.11551	3.13e-07	0.00151749	1	1	2	0	1	0	1000	1	0	0	0	5	1	2	0	3739	0	16	205	1	0	0	0	0	2	2
TSIX	67.267	7.20737	1.44817	4.97688	6.46e-07	0.00250698	1	6.53	0	0	0	1	521.98	0	2	0	0	554.04	400.1	0	5	0	0	20.11	30.49	0	2	2	0	0	0	261.2
CKM	43.6743	4.89643	1.00002	4.89633	9.76e-07	0.00315689	0	1	0	0	0	5	3140	13	1	5	5	32	1	1	2	4344	10	28	1227	5	3	3	2	2	3	1
MMP7	1007.55	-2.86408	0.592086	-4.83728	1.32e-06	0.00364782	2190	3196	899	113	1351	75	468	5767	590	5658	89	221	42	354	549	21	260	306	242	766	2063	17	80	121	201	794
KCNK9	9.26512	4.21505	0.90161	4.67503	2.94e-06	0.00570166	1	0	1	0	1	150	3	0	0	1	4	0	12	0	3	2	0	42	49	0	1	3	4	3	2	12
MYLPF	32.7303	3.57039	0.770174	4.63582	3.56e-06	0.00626981	5	3	4	0	8	9	536	12	1	5	3	13	10	10	3	1448	7	3	283	4	2	1	6	7	12	8
SIM2	160.611	2.76564	0.609579	4.53696	5.71e-06	0.00790784	107	142	13	11	58	253	138	17	5	44	99	56	1186	14	527	62	15	14	209	39	6	89	67	3	264	941
WI2-1959D15.1	6.76717	5.18216	1.1403	4.54455	5.51e-06	0.00790784	0	0	0	2	1	15.4	15	0	0	0	0	0	72.66	0	4	3	0	0	26.69	0	0	2	0	1	0.79	37.2
MYH7	55.4672	4.78127	1.07552	4.44552	8.77e-06	0.0113391	2	0	10	0	0	3	1254.89	0	0	14	2	15	2	5	10	6092.14	1	18	280.82	10	2	1	2	4	3.27	0
AF127936.3	11.1398	-2.34848	0.541316	-4.33847	1.43e-05	0.0163723	2	16	47	0	22	4	1	26	3	10	8	0	5	14	1	8	1	4	3	24	42	15	5	17	2	3
SOX15	58.1427	2.27135	0.527616	4.30493	1.67e-05	0.017723	12	27	29	5	8	407	177	20	13	30	34	45	303	18	101	14	7	32	14	6	6	13	20	40	170	73
FAM83C	34.3136	5.48561	1.2954	4.2347	2.29e-05	0.0205612	1	34	1	0	0	5	2163	0	1	0	5	0	548	4	0	0	0	0	48	0	0	0	2	4	169	65
RP11-632C17__A.1	278.307	-3.23074	0.774812	-4.1697	3.05e-05	0.0246526	71.7	27.07	823.54	1026.25	1845.6	23.79	19.46	1671.8	11.96	39.77	28	19.25	300.81	111.71	162.64	18.64	12.09	23.71	39.95	15.22	12.69	23.25	13.67	12.44	19.92	22.8
TNNT3	88.7782	3.46495	0.839516	4.12732	3.67e-05	0.0284792	34	29	651	2	0	122	2073	0	1	16	4	3	97	37	17	1464	0	7	609	5	8	27	30	28	122	11
HHLA2	5.24664	3.30046	0.80557	4.09705	4.18e-05	0.0300652	1	2	1	0	1	3	0	1	1	0	0	20	1	47	2	4	0	8	2	0	1	7	69	2	305	19
CEL	160.021	2.378	0.588494	4.04082	5.33e-05	0.0353735	56	56	76	7	44	92.96	920.06	27	11	47	114	76.67	824.88	4	70.64	78	15	31	57	77	138	160	73	10	1114	190
CYP2W1	18.2451	2.91205	0.722834	4.02865	5.61e-05	0.0353735	12	25	5	0	6	127	42	0	1	4	1	4	5	0	80	0	8	19	44	2	1	5	6	1	27	117
TNNC2	21.8154	3.39149	0.849669	3.99154	6.56e-05	0.0353735	1	3	6	3	2	3	1069	11	2	5	2	24	7	4	1	1414	8	8	545	4	3	1	4	0	3	0
CBLN2	70.0613	3.35922	0.843528	3.98235	6.82e-05	0.0357247	6	5	0	0	19	96	63	16	3	6	5	2	28	26	356	0	2	677	47	9	800	2	3	42	15	658
RP11-903H12.5	85.2518	-2.42638	0.610202	-3.97635	7e-05	0.0357247	11.25	24.48	137.34	488.89	11.97	15.18	24.36	18.25	395.88	13.34	58.6	58.51	12.86	103.04	23.8	21.06	486.22	14.77	27.37	100.86	12.4	17.37	15.28	52.38	110.63	9.2
CCL26	19.7946	-2.54104	0.647845	-3.92229	8.77e-05	0.0388076	6	127	10	0	34	2	5	36	4	5	170	16	17	4	0	2	2	5	8	21	43	8	6	4	3	4
DUOX2	76.9183	2.62031	0.668131	3.92186	8.79e-05	0.0388076	18.44	5.07	30	8	1	327.58	80.26	7	12	7	8	110.43	748.53	104.19	187.68	14	3	18	9	19.15	6.28	13	157.28	270	5756.38	56.48
MYBPH	10.7488	2.33285	0.595096	3.92013	8.85e-05	0.0388076	4	10	0	6	2	14	8	4	1	1	1	6	7	2	19	139	3	34	18	2	9	1	5	2	14	6
NOXO1	114.668	2.29262	0.586242	3.91072	9.2e-05	0.0388076	55.81	27.8	97.09	15.18	11.36	33.06	274.85	22.39	36.36	592.73	41.22	180.04	4082.17	19.77	1393.72	19.68	23.57	439.39	264.14	26.92	25.68	9.66	9.18	27.65	28.63	100.69
GAL	35.5381	4.1768	1.07301	3.89261	9.92e-05	0.0392613	4	9	18	0	173	47	28	4	0	0	0	4	58	0	353	4	13	1	0	0	4	2	0	0	8	450
FAM83F	457.726	2.11273	0.547676	3.85763	0.00011449	0.0427113	26	448	556.87	53	81	2195.86	671.48	38	86	36	454	196	1169.68	80	2227	280	121.3	37	343	156	19	404.99	387	109	1366.91	1372.58
PGAM2	32.0106	3.09478	0.805138	3.84379	0.000121148	0.0427301	0	6.1	0.07	9.7	9.73	6.85	116.38	3.05	4.33	0	1.56	14.84	5.43	14.04	2.73	187.65	165.3	23.83	113.02	17.64	0	10.41	1.58	11.85	5.29	5.18
ACSM3	264.371	-2.04191	0.53277	-3.83263	0.00012678	0.0434328	757.72	176.5	76.82	996	175.13	178.04	70.23	223.83	1239	323.25	41.12	366.61	21.4	106.26	204.22	88.48	1149.88	140.83	96.21	351.25	76.99	51.87	54.6	59.11	68.27	23.83
EPHX3	174.548	2.51731	0.664291	3.78948	0.000150966	0.0481349	22	117	14	6	9	43	856	45	7	309	3	57	1087	52	767	33	13	387	303	17	7	23	70	83	135	357
