# Supplementary material for: Camrelizumab combined with apatinib in patients with first-line platinum-resistant or PD-1 inhibitor resistant recurrent/metastatic nasopharyngeal carcinoma: a single-arm, phase 2 trial
Source: Nat Commun. 2023 Aug 14;14:4893. doi: 10.1038/s41467-023-40402-x (PMC10425437; doi:10.1038/s41467-023-40402-x)
Supplement: Supplementary file 8 — Supplementary Data 5 [file 41467_2023_40402_MOESM8_ESM.xlsx]

## Sheet: Sheet1
Supplementary Date 5. Differentially expressed genes of responders' tumor specimens between baseline and post-treatment in both cohorts.
Patient ID							Sample_05	Sample_20	Sample_31	Sample_40	Sample_29	Sample_08	Sample_28	Sample_18	Sample_19	Sample_39	Sample_02	Sample_42	Sample_41	Sample_28
Time Point							Baseline	Post-treatment	Baseline	Post-treatment	Baseline	Baseline	Baseline	Post-treatment	Post-treatment	Post-treatment	Baseline	Post-treatment	Post-treatment	Baseline
Gene	baseMean	log2FoldChange	lfcSE	stat	P.Value	Adj.P.Value
GSTA2	159.07	-6.45169	1.2415	-5.19667	2.03e-07	0.000734207	47.39	1360.32	8.02	2	16.13	356.77	3.03	5.01	0	4.03	7.03	0	8.08	2
NUPR1	2836.12	-2.81161	0.552495	-5.08894	3.6e-07	0.000956518	4756	3398	15664	5365	2178	854	1292	834	552	1232	267	733	802	793
SGIP1	66.6581	2.72246	0.535522	5.08375	3.7e-07	0.000956518	24	19	27	7	8	17	13	77	60	95	60	131	41	393
HBB	1016.18	-3.81666	0.785415	-4.85942	1.18e-06	0.00213024	242	1629	2332	864	6574	386	135	102	263	60	19	84	93	346
BBOX1	204.063	-5.66619	1.17853	-4.80784	1.53e-06	0.00246477	8	1092	973	362	64	18	19	0	0	16	5	0	18	19
AZGP1	3910.6	-6.75756	1.42357	-4.74693	2.07e-06	0.00287458	16743	26286.1	148	22	49	46	8	12	12	22	39	1	4	455
MEG3	713.568	3.14093	0.664578	4.7262	2.29e-06	0.00295659	140	212	32	100	212	105	150	632	1550	4668	178	278	302	1813
KIF26B	430.695	3.48941	0.749398	4.65629	3.22e-06	0.00349403	23	43	54	132	55	41	182	226	27	3950	250	196	722	558
PVALB	325.237	-6.16841	1.33834	-4.60899	4.05e-06	0.00349403	22	20	1203	4111	1	12	21	20	21	0	16	0	4	1
RP11-426C22.4	27.6596	2.80868	0.610283	4.60226	4.18e-06	0.00349403	2	9	2	14	2	9	12	36	13	147	17	18	63	68.53
MARCO	393.532	-3.97825	0.868992	-4.57801	4.69e-06	0.00353909	55	2511	816	1089	103	11	97	71	110	30	15	42	34	31
COL11A1	883.933	5.15681	1.13117	4.55881	5.14e-06	0.00372326	3	21	6	79	133	0	112	71	134	9700	40	913	154	1965
SALL4	44.4925	2.79672	0.618807	4.51954	6.2e-06	0.00387118	10	20	3	15	5	1	24	202	23	139	13	58	90	82
SULF1	2339.41	2.51154	0.553491	4.53762	5.69e-06	0.00387118	399	593	286	702	1090	199	1700	2769	750	8849	984	7280	3756	5079
COL1A1	50136.8	3.89266	0.865277	4.49874	6.84e-06	0.00412288	1907	8836	1506	7838	9586	523	14459	4808	9695	476625	10873	38454	63743	99982
FAM225B	32.588	4.56827	1.01888	4.48362	7.34e-06	0.0042835	0	0	2.24	4.24	12.06	0	0	6.5	44.41	267.09	18.13	33.15	43.73	43.94
VCAN	3560.56	2.96005	0.664426	4.45504	8.39e-06	0.00448455	397	626	480	1494	1100	118	1714	2020	2757	25225	593	3436	7500	5273
CDH11	1532.04	2.73176	0.626363	4.36131	1.29e-05	0.00649817	291.96	225	341	621	243	447.99	738.99	497.95	508	12292.8	752	1234.94	1914.92	2629.96
COL1A2	30783.1	3.10714	0.718894	4.32211	1.55e-05	0.00735873	4694	8661	2343	7004	9020	1352	10741	7780	11624	261213	10047	21475	36905	63192
LRRC15	718.974	4.27292	0.99009	4.31569	1.59e-05	0.00738176	65	7	5	74	202	18	125	84	37	7743	291	650	93	1381
COL12A1	2853.67	3.12019	0.726878	4.2926	1.77e-05	0.00795061	745	478	397	389	783	196	1011	643	808	26016	1281	1682	1965	5937
MIA	255.073	-3.656	0.856856	-4.26676	1.98e-05	0.00818452	887.81	52	905	852.02	74	480	8	144.38	10	75.34	21	7.27	4.16	40
SHOX2	112.976	2.5762	0.605247	4.25645	2.08e-05	0.00818452	24	40	4	56	37	5	65	201	218	510	32	153	79	236
MPC2	1615.15	-2.22138	0.524293	-4.2369	2.27e-05	0.00836864	1032.1	3431.45	8129.06	1654.21	731.93	1255.77	1463.94	1099.73	799.94	352.66	475.96	383	498	542.67
AC138035.2	26.4269	2.06669	0.493225	4.19016	2.79e-05	0.00917881	13.23	8.72	0	19.79	7.39	9.95	13.42	77.02	23.39	51.65	11.89	72.48	42.06	42.09
SCG2	167.759	3.67276	0.879271	4.17705	2.95e-05	0.00954178	21	5	4	57	27	12	59	54	306	1283	4	36	51	571
NID2	362.454	2.43303	0.583843	4.16726	3.08e-05	0.00961729	64.76	137.73	23.72	131.9	115.29	69.47	259.49	109.34	231.94	1723.27	210.67	369.76	958.31	883.1
GCHFR	358.354	-2.31635	0.561383	-4.12615	3.69e-05	0.0108789	339.67	1253.59	1091.68	124.75	342.26	320.76	272.37	141.18	194.4	100.08	165.99	47.36	63.39	130.06
RPL29P11	60.3772	-3.94615	0.956934	-4.12374	3.73e-05	0.0108789	15	9	550.99	216.85	2	19	8	13.71	11	7	6	9	4.98	1
HOXA3	77.5423	2.56286	0.626022	4.09389	4.24e-05	0.0119927	12	19	12	14	24	9	72	286	145.93	18	13	260	125	140
PTH2R	32.3465	-3.67168	0.896839	-4.09402	4.24e-05	0.0119927	97	37	64	226	0	2	16	4	9	1	3	5	6	5
ADH1C	1457.83	-4.86088	1.1906	-4.08272	4.45e-05	0.0123338	409	12693.1	79	9	1933.58	645	19	374	53	94	90	2	3	152
SCUBE3	97.8293	3.13039	0.767208	4.08024	4.5e-05	0.0123338	13	8	21	26	53	8	7	722	41	364	11	175	13	101
PCSK1	33.1155	4.03673	0.994825	4.05773	4.96e-05	0.0128085	10	0	2	0	9	2	1	9	11	133	33	19	5	259
ACTA2-AS1	33.6569	2.05306	0.510348	4.02287	5.75e-05	0.0137407	12.45	10.35	6.48	9.26	23.91	13.45	14.43	34.27	63.07	77	7.24	73.03	30.56	108.87
ADAM12	878.121	2.67824	0.665905	4.02196	5.77e-05	0.0137407	60	75	64	233	331	210	810	544	505	5793	620	416	2230	1101
POSTN	3024.01	2.45884	0.611226	4.02279	5.75e-05	0.0137407	1048	925	251	1014	734	238	2400	4116	1299	10170	372	5639	10673	5862
IGLV5-52	64.1895	4.32078	1.07515	4.01878	5.85e-05	0.0137466	2.27	2.06	0	0	5.44	3.67	34.29	9.71	539.37	7.55	21.87	26.86	53.78	131.53
EDIL3	332.755	2.64764	0.663554	3.9901	6.6e-05	0.0137883	119	81	83	77	107	58	86	86	367	2313	138	340	57	935
FNDC1	1397.04	3.6255	0.90766	3.99433	6.49e-05	0.0137883	74	179	4	293	443	24	488	389	309	14093	908	513	782	2360
GSTA1	2963.54	-4.94092	1.23574	-3.99837	6.38e-05	0.0137883	413.61	21743.7	3806.98	90	4376.87	2639.23	178.97	386.99	0	618.97	200.97	0	74.92	152
RP11-1228E12.1	9.63277	2.81434	0.706253	3.98489	6.75e-05	0.0137883	1.14	3.25	0	1.12	2.47	2.33	7.84	22.83	3.47	13.34	17.76	40.66	18.04	6.1
RP11-863P13.3	26.3933	3.46457	0.869663	3.9838	6.78e-05	0.0137883	1	5	6	8	5	1	5	25.82	0	152	2	27	60	101
DGKI	27.8185	3.01177	0.76718	3.92577	8.65e-05	0.0160344	1	6	1	13	12	7	3	15	19	231	26	29	7	38
HYDIN2	14.6919	4.56814	1.16395	3.92468	8.68e-05	0.0160344	0	0	0	0	1.66	6.06	0	85.81	27	66.38	0	8.47	12.67	20.94
BNC2	275.507	2.06079	0.526192	3.91642	8.99e-05	0.016263	70	22	112	184	85	122	190	900	243	1277	133	81	431	347
COL6A3	10053.9	2.491	0.636948	3.91083	9.2e-05	0.016263	2426	2921	1149	2687	3384	993	7995	3555	3845	65461	4578	9110	23676	16087
HIST1H2BD	237.38	-2.35409	0.602898	-3.90462	9.44e-05	0.016263	97	494	1002	858	152	89	88	141	101	47	105	48	31	86
STARD10	2000.54	-2.11621	0.542869	-3.89819	9.69e-05	0.0165431	1617	6450	5080	1553	4272	736	694	1390	393	1186.23	502	738	562	855
AL589743.1	142.411	2.76809	0.710967	3.89341	9.88e-05	0.0167149	16	11	12	21	125	37	20	190	55	203	74	756	44	500
CHRM1	12.3292	-4.91687	1.26421	-3.88928	0.000100544	0.0168448	96	4	23	10	12	0	2	1	0	4	0	0	0	1
LINC01296	201.309	3.20832	0.828421	3.87281	0.000107587	0.0174087	43.02	37.77	10.43	3.44	89.77	38.88	26.79	539.55	35.6	146.6	23.41	1329.47	55.05	585.67
NRTN	100.472	-3.19261	0.82491	-3.87026	0.00010872	0.0174087	35	144	709	289	54	6	25	58	3	13	11	5	31	34
CPXM1	624.425	2.82668	0.731928	3.86197	0.000112476	0.0176252	82	42	246	113	311	61	217	251	528	5472	245	151	395	1113
TF	502.91	-4.44122	1.15371	-3.84952	0.000118351	0.0178453	5374	198427	55	27	25	83	19	34	78	14	90	4	19	62
VGLL3	213.971	2.52936	0.658285	3.84235	0.000121863	0.0182231	62	36	5	52	49	61	194	134	179	1524	107	203	317	226
NAV3	72.7715	2.16009	0.565726	3.81826	0.000134398	0.0194989	21	19	12	21	25	31	59	100	77	460	47	23	119	56
GADD45G	397.481	-2.0984	0.553882	-3.78854	0.000151537	0.0207167	282	427	2069	401	739	88	325	304	108	120	65	208	136	187
KIAA1644	73.9055	2.33066	0.614551	3.79245	0.000149168	0.0207167	29	24	19	11	5	33	47	34	47	439	109	34	74	163
LINC01002	61.4603	2.00535	0.532494	3.76596	0.00016591	0.0217535	18.47	5.27	5	25.41	13.93	66.73	41.93	234.45	49.26	125.68	39.15	134.5	103.69	61.67
MXRA5	1700.48	2.75489	0.731173	3.76777	0.000164712	0.0217535	338.33	254.94	118	486.5	939.47	209.86	708.71	274.36	550.38	14519.4	1130.66	1664.25	863.17	2983.88
HIST1H2AE	18.1016	-3.12177	0.830708	-3.75797	0.000171301	0.0218643	5	33	114	50	3	15	5	12	4	3	4	3	0	2
HS6ST2	132.576	2.96326	0.789578	3.75297	0.000174751	0.0218643	13	10	18	21	17	15	138	1015	117	20	9	417	95	212
ITGA11	263.445	2.73939	0.729904	3.75308	0.000174675	0.0218643	65	100	10	101	45	6	158	125	97	1427	44	410	541	771
FMO3	1148.01	-3.24577	0.876555	-3.70287	0.000213176	0.024402	801	6919	2522	1454	82	761	102	63	65	262	366	36	74	712
HIST2H4A	336.974	-2.69544	0.730015	-3.6923	0.000222235	0.024402	108.52	135.93	2655.5	905.71	82.34	127.95	145.45	72.44	138.15	99.48	136.41	60.86	45.73	71.07
AEBP1	4069.82	2.22828	0.60439	3.68682	0.000227073	0.0246028	1798	2263	411	1216	1349	653	1728	1426	1061	21400	4666	5045	4113	11621
MT1F	245.222	-2.69968	0.733886	-3.67861	0.000234512	0.025108	211	1559	233	100	47	274	80	102	119	24	64	38	32	87
ZP4	21.9613	-4.94336	1.34738	-3.66887	0.000243623	0.0253339	13	6	113	203	0	0	2	5	0	1	0	0	3	2
SHANK1	13.7993	3.02003	0.825483	3.6585	0.000253692	0.0260281	1	3	0	3	1	5	9	3	10	99	13	4	31	20
HSD17B2	179.096	-4.33018	1.18661	-3.64919	0.000263072	0.0264629	183.95	1558	99	3	6	41	13	15	1	2	38	3	1	63
NTM	182.904	2.43052	0.665837	3.65033	0.000261906	0.0264629	41	106	19	47	67	24	74	145	48	1297.99	44	216	351	206
DLX1	17.2683	3.16428	0.868057	3.64524	0.000267145	0.0267057	6	5	0	5	4	1	2	56	6	95	1	42	2	38
ICAM4	843.925	-3.1846	0.874096	-3.64331	0.000269157	0.026759	103.04	1291.37	2478.6	7566.92	220.42	15.4	261.25	399.22	215.53	30.15	103.59	221.53	181.02	77.35
SLFNL1-AS1	17.1254	2.05614	0.564805	3.64044	0.00027217	0.0267643	0	4	3.44	15.3	2	15.98	9.34	48.18	31.89	23.55	9.79	47.51	18.86	21.89
AHNAK2	308.836	2.07768	0.572333	3.63018	0.000283219	0.026995	189.31	14	88.96	130.52	103.49	126.11	177.89	375.45	124.16	1808.14	285.01	246.73	230.58	664.26
SPOCK1	171.179	2.51949	0.694343	3.6286	0.000284959	0.026995	87	20	59	40	45	13	86	27	110	846	33	630	122	355
ADAMTS12	279.691	2.27251	0.628958	3.61313	0.000302522	0.0279097	52	188	48	64	130	39	103	168	67	1366	93	290	724	749
GXYLT2	153.922	2.22841	0.622484	3.57986	0.000343772	0.0289313	31	31	38	103	53	21	125	92	79	1158	62	121	210	166
MAGEL2	10.7364	3.88729	1.08531	3.58173	0.000341321	0.0289313	0	1	0	4	3	0	2	1	2	108	3	9	8	20
PCDHGA6	48.7016	2.04623	0.572341	3.57519	0.000349974	0.0291817	6	8	14	6.57	14.03	52.6	30.65	31	49.93	124.91	37.14	177.38	33.52	109.44
THBS2	2472.96	2.68729	0.753469	3.56655	0.000361709	0.0294809	497	1164	180	661	808	41	1127	1351	516	19270	919	2075	4177	3724
TRAM1L1	15.2317	2.1182	0.593589	3.56846	0.00035909	0.0294809	11	6	1	1	6	7	5	21	12	41	12	45	8	42
HIST1H3H	101.546	-3.50916	0.987091	-3.55505	0.000377904	0.0303902	5	14	1034	240	7	5	22	34	10	6	19	17	16	19
LCTL	9.13915	2.50006	0.704183	3.5503	0.0003848	0.0307311	2.04	0	0	8.06	5.1	3.04	2.02	11.12	9.09	36.26	5.12	32.72	12.19	7.02
SLC29A2	263.537	2.51729	0.709597	3.54749	0.000388919	0.0308644	68.82	36.72	126	140.45	30	42.64	125	141.75	280.68	52	66	1567.95	86.87	1017.81
CTGF	1835.35	2.35467	0.664011	3.54613	0.000390939	0.0308893	688	628	462	516	299	465	1078	720	453	13683	771	1629	838	4959
PLIN5	143.826	-3.40284	0.963959	-3.53007	0.000415448	0.0324013	187.93	1131.92	36	13	51.09	30	28	22.97	61	10	26	2	7	42.72
ASS1	5455.52	-3.15185	0.896559	-3.5155	0.000438934	0.0332972	2038	39291	2505	726	10156	753	562	1400	1365	2959	570	178	552	1098
TST	1138.4	-2.12805	0.605617	-3.51385	0.000441656	0.0332972	602	4737	3036	1350	1071	300	590	1282	159	388	238	431	419	363
MT1E	587.078	-2.77618	0.793064	-3.50058	0.000464245	0.0338518	459	3537	908	66	122	842	102	119	204	230	71	61	62	341
S100A1	139.916	-3.07784	0.880458	-3.49573	0.000472763	0.0338518	988.37	18	17	130	35	23	437.45	36	2429.2	30	48	5	16.26	10
PPP1R1A	23.2238	-2.36739	0.683026	-3.46603	0.000528209	0.0360266	10	1932	10	51	86	10	96	6	279	9	4	2	3	5
ACSM1	15.389	-2.43556	0.703056	-3.46425	0.000531711	0.0360329	22	36	24	41	3	38	13	7	0	4	6	0	4	15
CD248	834.237	2.58036	0.745381	3.4618	0.00053657	0.0362265	222	119	130	232	483	89	380	127	223	7307	385	364	894	1373
KRBOX1	51.9531	-4.67615	1.3514	-3.46021	0.000539751	0.0363058	13.77	0	428	292.15	1	15	0	5	4	8.83	3	0	0	8
RP11-392P7.6	39.7676	-2.14384	0.620382	-3.45569	0.000548895	0.0367841	46	32.67	184	77	50	29	27	32	0	15	4	21	15	26
HOXC8	29.5875	2.95351	0.855943	3.4506	0.000559349	0.0370727	1	8	2	8	7	0	24	63	8	30	1	122	38	134
WNT2	61.0117	2.73234	0.792333	3.44848	0.000563757	0.0372001	11	19	14	39	17	0	13	30	6	361	58	111	17	205
HIST2H4B	233.905	-2.34658	0.683649	-3.43243	0.000598201	0.0389347	119.48	94.07	1493.5	713.29	126.66	184.05	61.55	91.56	179.85	35.52	38.59	50.14	37.27	107.93
TMEM130	40.7101	2.82874	0.828141	3.41577	0.00063602	0.0401832	18	1	2	7	0	18	26	35	18	312	68	32	25	33
PODNL1	120.093	2.43735	0.714375	3.41186	0.000645208	0.0402565	31	10	64	41	69	11	32	60	29	893	69	95	45	331
ACSM3	172.989	-2.56107	0.751782	-3.40666	0.000657621	0.0406109	76.82	1186.96	41.24	266.67	21.4	106.26	88.48	59.77	49.44	50.41	59.11	56.62	56.6	23.83
ARSI	37.3952	2.16204	0.636522	3.39665	0.000682159	0.040678	13	13	19	20	5	11	14	7	13	216	38	43	23	110
CILP2	109.863	2.8419	0.844401	3.36558	0.000763831	0.040678	12	31	30	39	14	12	55	13	25	1043	36	56	12	267
COL3A1	37383.4	2.50877	0.739815	3.39107	0.000696199	0.040678	6090	16323	3163	9474	19617	1767	19178	12587	23898	302470	8735	19933	43042	63527
DSG1	16.1799	-4.82263	1.42558	-3.38292	0.000717198	0.040678	2	71	116	7	0	0	0	1	2	1	0	0	2	2
DUXAP9	112.6	2.68364	0.789034	3.40118	0.000670968	0.040678	1.5	29.31	2.57	26.22	93.66	19.84	30.21	210.97	28.24	194.02	21.59	616.8	56.99	317.51
GOLGA6L5P	50.2551	2.1946	0.649882	3.37692	0.000733027	0.040678	21.58	20.37	0	1.03	22.38	28.18	25.32	159.42	97.67	95.6	34.69	44.89	54.83	127.96
INHBA	494.089	2.30716	0.68491	3.36856	0.000755626	0.040678	184	278	119	168	103	30	228	534	57	3067	87	1049	650	730
NPTX2	69.032	3.49718	1.03345	3.384	0.000714386	0.040678	13	17	9	1	17	9	4	1	52	753	19	34	1	84
NUS1P2	22.5255	5.64955	1.67526	3.37234	0.00074533	0.040678	0	0	0	0	0	6	0	341.12	1	4	1	37.02	0	5.45
PRPH2	25.6535	2.47059	0.731557	3.37717	0.00073237	0.040678	13	3	3	5	3	14	13	9	152	37	37	6	14	30
RP1-86C11.7	29.0274	-3.91221	1.16022	-3.37197	0.000746332	0.040678	2	0	316	54	4	4	3	8	2	4	4	4	0	5
RP11-464F9.1	11.8129	3.32014	0.982136	3.38054	0.000723448	0.040678	4.87	0	0	0	0	8.85	0	15.85	41.07	34.73	13.46	9.16	29.06	6.97
ITLN1	24.0887	-3.68503	1.09566	-3.3633	0.000770173	0.0408666	15	153	14	2	71	0	4	4	1	11	3	0	1	6
DCHS1	478.719	2.0287	0.604992	3.35326	0.000798654	0.0418119	220.93	215.14	30.93	107.63	147.59	197.51	359.34	192.63	343.44	2536.6	838.6	171.39	535.55	937.61
AJAP1	42.6783	2.55293	0.763874	3.34208	0.000831531	0.0429878	20	3	6	5	424	17	9	30	18	344	53	14	8	74
TFCP2L1	100.449	-2.29614	0.689311	-3.33106	0.000865144	0.0434831	603	35	94	51	132	71	50	24	11	63	35	9	41	671
TNNC1	27.0943	-2.7334	0.820446	-3.3316	0.000863479	0.0434831	17	21	15	212	48	18	1439	4	10011	10	2	0	1	4
LINC01614	15.5161	3.41254	1.02677	3.32358	0.000888697	0.0438149	2	2	0	3	5	0	7	9	1	42	0	102	36	15
APOE	28637.3	-2.51589	0.75883	-3.31549	0.000914842	0.0444977	7399	149102	74320	36396	8240	5253	26119	3253	5966	8427	9838	6635	23812	1480
PCDHGB3	14.7478	2.0451	0.618237	3.30795	0.000939829	0.0452268	1.48	3	0	6.24	4	13	14.84	15.31	23.01	26.13	14	48	9	34.81
PCDHGB2	39.6138	2.591	0.787281	3.29107	0.000998077	0.0472754	10.58	3	0	22.44	6	20.79	20.01	24.73	7	124.12	15.48	149.57	12.52	169.76
PCSK5	240.833	2.19139	0.667295	3.28399	0.0010235	0.048227	141	68	24	40	96	89	116	162	180	1772	190	38	214	374
LA16c-431H6.6	16.5355	2.29221	0.699372	3.27752	0.00104722	0.0486144	0	4.61	0	24.91	3.19	1.7	9.11	39.33	8.67	22.22	20.58	42.77	50.33	17.78
MXRA8	1545.1	2.20854	0.673527	3.27906	0.00104152	0.0486144	868	691	233	429	685	199	460	585	708	10782	736	1270	635	4267
RAB17	122.366	-3.69458	1.12976	-3.27024	0.00107457	0.0490202	187	1008	9	1	32	18	6	8	29	8	9	9	1	62
RP11-61I13.3	10.6675	2.2197	0.678753	3.27026	0.0010745	0.0490202	3	1.13	8	0	6.15	6	1	27.03	11.86	17.63	3.36	14	11.97	47.49
PTGDR	40.234	2.33955	0.715835	3.26828	0.00108202	0.0491912	8	12	2	0	7	39	22	42	156	45	83	23	41	66
ALDH1L2	381.13	2.41986	0.741403	3.2639	0.00109891	0.0492913	368	42	24	40	27	89	203	105	1084	1887	613	220	254	287
FLG	33.6112	3.10728	0.953155	3.25999	0.00111416	0.0497766	2	9	0	15	6	5	14.32	14	16.6	338.51	25	1	44.2	7
TMEM139	29.852	-2.74279	0.841564	-3.25916	0.00111744	0.0498005	60	183	6	9.8	19	12	11	9	4	8	6	1	4	26
COL8A1	885.851	2.96613	0.910397	3.25806	0.00112177	0.0498704	337	310	35	182	207	3	236	188	179	8449	115	849	676	1340
