# Supplementary material for: Camrelizumab combined with apatinib in patients with first-line platinum-resistant or PD-1 inhibitor resistant recurrent/metastatic nasopharyngeal carcinoma: a single-arm, phase 2 trial
Source: Nat Commun. 2023 Aug 14;14:4893. doi: 10.1038/s41467-023-40402-x (PMC10425437; doi:10.1038/s41467-023-40402-x)
Supplement: Supplementary file 9 — Supplementary Data 6 [file 41467_2023_40402_MOESM9_ESM.xlsx]

## Sheet: Sheet1
Supplementary Date 6. Differentially expressed genes of non-responders' tumor specimens between baseline and post-treatment in both cohorts.
Patient ID							Sample_14	Sample_15	Sample_21	Sample_44	Sample_32	Sample_22	Sample_43	Sample_33
Time Point							baseline	baseline	post-treatment	post-treatment	baseline	post-treatment	post-treatment	baseline
Gene	baseMean	log2FoldChange	lfcSE	stat	P.Value	Adj.P.Value
FRAS1	164.296	2.68954	0.467737	5.75012	8.92e-09	8.65e-05	36	85	16	49	319	247	423	190
MYH7	414.632	9.68254	1.65586	5.84743	4.99e-09	8.65e-05	2	1	0	1	280.82	3084.43	22	3.27
TMEM45A	462.278	-2.2747	0.402379	-5.65312	1.58e-08	0.00010184	551	759	607	1021	154	230	130	136
MYO18B	74.4929	5.88291	1.08561	5.41898	5.99e-08	0.000290569	1	7	2	1	288	128	196	4
CST1	333.431	7.0401	1.34685	5.22708	1.72e-07	0.000667862	5	4	10	0	1149	1309	297	2
TMEM158	666.08	-4.09832	0.810429	-5.05698	4.26e-07	0.00137656	1169	162	609	2478	53	110	56	81
ACTA1	1247.24	9.11548	1.82909	4.98362	6.24e-07	0.00151264	8	0	0	8	2122	8106	5	11
MAP7D2	241.698	5.47853	1.09435	5.00621	5.55e-07	0.00151264	8	37	5	1	1028	165	783	20
MMP1	4495	-7.40705	1.55499	-4.76339	1.9e-06	0.00373091	29	26	18851	10989	22	55	4	129
MPPED1	169.895	5.80847	1.21995	4.76124	1.92e-06	0.00373091	0	23	3	3	238	972	151	15
NRAP	104.324	9.39784	2.02334	4.64472	3.41e-06	0.00600298	0	1	0	0	192.79	657.48	0	8
TNNC2	368.955	7.1871	1.55391	4.62518	3.74e-06	0.00604806	1	15	1	6	545	2461	3	3
KCNN4	1108.24	-2.04293	0.444568	-4.59531	4.32e-06	0.00629843	1471	1093	1627	2388	544	358	457	424
MC4R	12.3957	3.69023	0.804909	4.58465	4.55e-06	0.00629843	0	2	3	2	19	16	30	29
SNCAIP	286.599	2.118	0.469849	4.50782	6.55e-06	0.00846685	119	234	33	81	425	531	570	393
MYOT	100.575	6.96359	1.56732	4.443	8.87e-06	0.0107513	1	1.03	0	4	72	727	1	16
PADI3	54.0044	5.47352	1.24901	4.38229	1.17e-05	0.0133956	0	2	0	7	208	8	167	59
TNNT3	287.126	3.76126	0.868638	4.33006	1.49e-05	0.0160587	34	104	9	31	609	1344	131	122
PTH2R	64.4289	5.84479	1.36418	4.28448	1.83e-05	0.0186932	0	1	3	4	291	2	226	16
LDB3	91.9779	3.92413	0.944766	4.15355	3.27e-05	0.0288535	5	18	11	12	110	529	21	47
SV2C	18.274	3.40852	0.819892	4.15728	3.22e-05	0.0288535	6	5	2	0	34	39	54	12
KCNK9	23.6876	4.42971	1.0749	4.12104	3.77e-05	0.0309873	1	5	2	1	49	100	37	2
TRDN	73.2127	6.3362	1.54238	4.10807	3.99e-05	0.0309873	1	2	0	4	97	491	5	1
DIO3	40.3183	3.13389	0.782773	4.00357	6.24e-05	0.0465335	0	24	6	7	49	102	61	84
