# Supplementary material for: Camrelizumab combined with apatinib in patients with first-line platinum-resistant or PD-1 inhibitor resistant recurrent/metastatic nasopharyngeal carcinoma: a single-arm, phase 2 trial
Source: Nat Commun. 2023 Aug 14;14:4893. doi: 10.1038/s41467-023-40402-x (PMC10425437; doi:10.1038/s41467-023-40402-x)
Supplement: Supplementary file 11 — Source Data [file 41467_2023_40402_MOESM11_ESM.xlsx]

## Sheet: f1a
ID	Curative effect evaluation	Changes from baseline (%)
50	SD	-27.027
13	PD	6.66667
9	PR	-66.6667
51	PR	-58.3333
52	PR	-59.2593
17	SD	-27.2727
53	SD	12.5
5	PR	-57.5758
54	SD	-18.1818
55	PR	-38.7097
6	PR	-64.2857
15	SD	-3.0303
56	NA	NA
57	PR	-61.5385
4	CR	-62.5
12	PR	-53.3333
58	PR	-58.0645
59	PR	-38.4615
11	PR	-66.6667
60	SD	-20
2	PR	-45.7143
10	PR	-36
16	PD	12.9032
61	PR	-45.4545
7	PR	-31.25
62	PR	-73.913
63	PR	-45.6522
64	NA	NA
65	CR	-92
66	PR	-32.3529
67	PD	-9.52381
68	NA	NA
69	NA	NA
3	PR	-41.0256
70	PR	-60.3448
14	PD	21.7391
1	CR	-73.3333
71	PR	-44.6809
8	PR	-46.9388
72	PR	-59.5745

## Sheet: f1b
Change in tumour size from baseline
ID	0 W	6 W	12 W	18 W	24 W	30 W	36 W	42 W	48 W	54 W	60 W	66 W	72 W	78 W	84 W	90 W	96	102
50	0	-0.108108	-0.189189	-0.189189	-0.243243	-0.27027	-0.27027	-0.243243	-0.27027	-0.243243	-0.216216	-0.27027
13	0	0
9	0	-0.51282	-0.58974	-0.51282	-0.53846	-0.58974	-0.64103	-0.64103	-0.61538	-0.66667	-0.66667	-0.64103	-0.66667	-0.66667	-0.66667	-0.66667
51	0	-0.166667	-0.583333	-0.666667
52	0	-0.44444	-0.48148	-0.51852	-0.51852	-0.55556	-0.55556	-0.59259	-0.59259	-0.59259	-0.59259	-0.55556
17	0	-0.09091	-0.14545	-0.14545	-0.2	-0.23636	-0.27273	-0.27273	-0.27273	-0.27273	-0.27273	-0.27273
53	0	-0.125	0.125	0.125	0.125	0.25
5	0	-0.24242	-0.36364	-0.48485	-0.51515	-0.54545	-0.54545	-0.54545	-0.54545	-0.51515	-0.57576
54	0	-0.18182	-0.09091
55	0	-0.3871	-0.12903
6	0	-0.07143	-0.57143	-0.64286	-0.64286	-0.64286	-0.64286	-0.64286	-0.64286	-0.64286	-0.64286
15	0	-0.0303	0.121212	0.151515
57	0	-0.07692	-0.53846	-0.61538	-0.61538	-0.61538	-0.61538	-0.61538	-0.53846	-0.53846	-0.53846	-0.61538	-0.53846	-0.61538	-0.61538	-0.61538	-0.61538	-0.61538
4	0	-0.375	-0.375	-0.3125	-0.3125	-0.375	-0.375	-0.375	-0.375	-0.625	-0.625	-0.625	-0.625	-0.625	-0.625	-0.625	-0.625
12	0	-0.26667	-0.33333	-0.33333	-0.53333
58	0	-0.51613	-0.54839	-0.54839	-0.54839	-0.58065	-0.58065
59	0	-0.03846	-0.03846	-0.19231	-0.38462	-0.38462	-0.38462	-0.34615	-0.23077
11	0	-0.44444	-0.44444	-0.44444	-0.66667	-0.66667	-0.66667	-0.66667	-0.66667	-0.66667	-0.66667	-0.66667	-0.66667	-0.66667	-0.66667	-0.66667
60	0	0.133333	0.2	0.066667	-0.06667	-0.06667	-0.26667	-0.2	-0.2
2	0	-0.31429	-0.22857	-0.31429	-0.37143	-0.37143	-0.37143	-0.4	-0.42857	-0.45714	-0.42857	-0.42857	-0.45714	-0.45714	-0.48571	-0.48571	-0.48571	-0.48571
10	0	-0.34	-0.34	-0.36	-0.3	-0.32	-0.32	-0.3	-0.32	-0.32	-0.32
16	0	0.129032
61	0	-0.18182	-0.36364	-0.36364	-0.45455	-0.45455	-0.45455	-0.45455	-0.45455	-0.45455	-0.45455	-0.45455	-0.45455	-0.45455	-0.45455	-0.45455	-0.45455
7	0	-0.125	-0.125	-0.25	-0.25	-0.28125	-0.3125	-0.3125	-0.25
62	0	-0.52174	-0.73913	-0.34783
63	0	-0.41304	-0.45652
65	0	-0.52	-0.70667	-0.92	-0.92	-0.92	-0.92	-0.92
66	0	-0.16176	-0.27941	-0.27941	-0.29412	-0.32353	-0.32353	-0.32353	-0.32353
67	0	-0.09524
3	0	-0.32051	-0.41026	-0.41026	-0.19231
70	0	-0.58621	-0.60345	-0.60345	-0.55172	-0.55172	-0.55172	-0.55172	-0.55172	-0.55172	-0.55172	-0.55172	-0.55172	-0.55172	-0.55172	-0.55172	-0.55172
14	0	0.217391
1	0	-0.4	-0.6	-0.66667	-0.73333	-0.66667	-0.66667	-0.73333	-0.66667	-0.73333	-0.66667
71	0	-0.3617	-0.44681	-0.02128
8	0	-0.38776	-0.44898	-0.46939	-0.46939	-0.44898	-0.42857
72	0	-0.42553	-0.53191	-0.59574	-0.59574	-0.65957
56
64
68
69

## Sheet: f1c-f
ID	Previous lines	Curative effect evaluation	PFSevent	OSevent	DOR	PFS	OS
50	3	SD	1	0	NA	15.4667	23.3
13	2	PD	1	0	NA	1.43333	24.7333
9	2	PR	0	0	17.9	19.3333	19.3333
51	2	PR	1	0	1.4	4.13333	17.3667
52	3	PR	1	0	14.5667	15.8333	23
17	2	SD	0	0	NA	21.2	21.2
53	3	SD	1	0	NA	6.83333	14.2333
5	2	PR	1	0	11.1333	14.2667	23.7333
54	3	SD	1	1	NA	2.73333	11.2333
55	2	PR	1	0	2.13333	3.66667	25.5333
6	2	PR	0	0	15.6	18.3667	18.3667
15	2	SD	1	0	NA	4.8	24.4667
56	2	NA	1	1	NA	7.1	7.1
57	2	PR	0	0	22.0333	26.1	26.1
4	2	CR	0	0	21.1	22.3667	22.3667
12	3	PR	1	1	3.7	6.73333	13.6
58	2	PR	0	0	22.5667	23.9667	23.9667
59	2	PR	1	0	5.73333	11.7	22.2667
11	2	PR	0	0	21.7333	23.0333	23.0333
60	3	SD	1	0	NA	14.4667	23.6667
2	3	PR	0	0	24.3333	25.9	25.9
10	3	PR	0	0	19.9	22.0667	22.0667
16	4	PD	1	1	NA	1.5	13.1333
61	2	PR	0	0	20.6	23.7	23.7
7	3	PR	1	0	4.26667	12.6333	19.7667
62	2	PR	1	1	2.8	4.23333	10.2667
63	2	PR	1	1	1.8	3.4	3.4
64	2	NA	1	1	NA	5.13333	5.13333
65	3	CR	0	0	18.4	19.8	19.8
66	3	PR	1	0	5.8	13.4333	24.2
67	2	PD	1	0	NA	1.43333	24.1333
68	3	NA	0	0	NA	23.9667	23.9667
69	2	NA	1	1	NA	1.06667	1.06667
3	3	PR	1	1	4.06667	5.46667	8.5
70	2	PR	0	0	22.1	22.8667	22.8667
14	2	PD	1	1	NA	1.46667	13.4
1	3	CR	0	0	13.3333	14.7	14.7
71	2	PR	1	1	2.86667	4.53333	20.1667
8	2	PR	0	0	22.5333	24.1667	24.1667
72	3	PR	1	0	5.46667	6.96667	24.5333

## Sheet: f2a
ID	Curative effect evaluation	Changes from baseline (%)
34	SD	8.33333
24	PR	-33.3333
31	PD	-26.6667
35	NA	NA
36	SD	-14.8148
20	PR	-50
37	SD	-26.6667
38	PD	43.5484
39	SD	6.25
40	PD	22
41	SD	7.40741
27	SD	-24.1379
18	PR	-37.5
42	NA	NA
26	PR	-29.8246
28	SD	10
43	SD	-26.6667
19	PR	-40
30	PD	25.4098
32	PD	36.25
44	NA	NA
21	PR	-46.1538
25	PR	-33.3333
45	PR	-54.5455
23	PR	-31.8182
33	PD	24
29	SD	8
46	NA	NA
47	SD	13.3333
48	PR	-30.2326
49	SD	18.4211
22	PR	-78.2609

## Sheet: f2b
Change in tumour size from baseline
ID	0 W	8 W	14 W	20 W	26 W	32 W	38 W	44 W	50 W	56 W	62 W
34	0	0.25	0.083333
24	0	-0.33333	-0.33333	0.133333
31	0	-0.26667
36	0	-0.03704	-0.11111	-0.14815	-0.07407	-0.11111	-0.11111	-0.11111	-0.11111
20	0	-0.3125	-0.375	-0.5	-0.5	-0.5	-0.4375	-0.25	-0.3125	-0.25	0
37	0	-0.26667	-0.26667	-0.2	-0.26667	-0.2	-0.26667	-0.2	-0.26667	-0.2
38	0	0.145161
39	0	0	0.0625
40	0	0.22
41	0	0.074074	0.185185	0.185185	0.148148
27	0	-0.24138	-0.34483
18	0	-0.375	-0.375	-0.34375	-0.3125	-0.3125	-0.25	-0.28125
26	0	-0.29825	-0.31579
28	0	0.1	0.1
43	0	-0.13333	-0.26667	-0.26667	-0.2	-0.2	-0.2	-0.2	-0.06667	-0.06667
19	0	-0.33333	-0.33333	-0.4	-0.4	-0.33333
30	0	0.254098
32	0	0.1375
21	0	-0.30769	-0.46154	-0.46154	-0.38462
25	0	-0.33333	-0.25	-0.16667
45	0	-0.45455	-0.54545	-0.45455
23	0	-0.22727	-0.31818	-0.25	-0.20455
33	0	0.24
29	0	0.08	0.14	0.14	0.27
47	0	0.133333	0.266667
48	0	-0.30233	-0.11628
49	0	0.289474	0.184211	0.263158
22	0	-0.26087	-0.43478	-0.52174	-0.6087	-0.69565	-0.69565	-0.78261
35
42
44
46

## Sheet: f2c-f
ID	Previous lines	Curative effect evaluation	PFSevent	OSevent	DOR	PFS	OS
34	3	SD	1	0	NA	3.36667	14.6
24	3	PR	1	1	2.7	4.53333	5.96667
31	2	PD	1	0	NA	1.86667	21.1
35	3	NA	1	1	NA	15.4	15.4
36	2	SD	1	0	NA	12.2	19.8667
20	3	PR	1	0	14.2333	16.2	25.4333
37	2	SD	0	0	NA	14.4667	14.4667
38	3	PD	1	1	NA	1.93333	5.63333
39	2	SD	1	1	NA	3.23333	13.5
40	2	PD	1	1	NA	1.83333	6.86667
41	2	SD	1	0	NA	6.06667	19.3
27	2	SD	1	0	NA	3.26667	17.5
18	2	PR	1	0	10.4667	12.2667	14.3667
42	4	NA	1	1	NA	16	16
26	5	PR	1	1	1.26667	3.16667	11.2333
28	2	SD	1	0	NA	3.16667	18.0333
43	2	SD	1	0	NA	14.2333	18.0333
19	3	PR	1	0	6.76667	8.66667	19.9667
30	4	PD	1	1	NA	2.03333	3.1
32	2	PD	1	1	NA	1.96667	6.26667
44	3	NA	1	1	NA	4.36667	4.36667
21	2	PR	1	1	4.2	6.1	16.2
25	3	PR	1	0	2.73333	4.56667	19.9667
45	2	PR	1	0	2.76667	4.56667	18.3
23	3	PR	1	1	2.93333	6.23333	13.4667
33	3	PD	1	1	NA	1.8	6.8
29	5	SD	1	0	NA	6.16667	21.8667
46	5	NA	1	1	NA	3.8	3.8
47	2	SD	1	1	NA	3.4	11.7333
48	3	PR	1	1	1.43333	3.4	13.1
49	3	SD	1	0	NA	4.56667	18.3
22	4	PR	1	0	7.73333	10.8333	18.4667

## Sheet: f3i
CD19 density			CD8 density			CD4 density
cohort 1			cohort 1			cohort 1
response	non-response		response	non-response		response	non-response
1090.51	247.361		238.694	486.109		669.072	1724.77
4090.42	1341.73		757.807	498.388		2234.57	998.038
4175.66	94.4211		339.532	240.549		1149.41	350.482
13.4361	510.46		545.791	860.573		7253.64	3523.31
4197.98	29.6535		76.6263	193.521		109.252	433.199
4023.49	1123.37		1866.43	557.421		1736.04	530.578
4530.45	169.706		1407.44	155.933		2373.23	1084.93
5949.17	43.8609		160.888	220.981		4765.38	70.4009
6027.08	456.486		2694.73	397.272		1764.1	315.214
2529.26			89.2058			23.8702
3016.28			183.671			1332.9
1136.73			270.731			47.3482
2040.02			139.01			302.602
3797.47			5.87237			290.356
309.853			228.672			4590.47
5584.75			161.381			5012.24
3925.34			792.357			3778.86
962.54			420.667			183.584
981.029			670.671			213.566
1576.78			471.481			2219.37

## Sheet: f4f
CD31 staining area/Total area (%)
cohort1			cohort2
response	non- response		response	non- response
0.803798	0.25309		0.409482	0.214693
1.61538	1.02418		0.42584	0.855561
0.603543	0.497828		0.645122	0.54837
0.397546	0.868676		3.53472	0.397464
0.414027	0.39192		1.37139	0.361538
0.437449	1.05969		0.489899	0.0675924
0.498377	0.47788		1.68349	0.0747076
0.257655	0.458037		1.055	0.25796
0.0555316	0.695831		0.389005	0.719293
0.313135	0.958092		2.22881	0.650116
0.484635	0.66133		1.39374	0.504742
0.196343			0.541226	0.380378
0.803993			0.935345	0.986002
0.291305			0.31554	0.551851
1.99474			1.37643
0.831699			0.657484
0.791121
0.451883
0.934801
1.58023
0.456901
0.331661

## Sheet: f4h
CD19 density			CD8 density			CD4 density
cohort 2			cohort 2			cohort 2
response	non-response		response	non-response		response	non-response
4.61479	10.6324		1.51305	4.93788		11.7261	9.63683
786.78	473.13		269.733	53.603		925.482	1136.71
2.87548	285.943		51.4055	84.3797		1.81609	170.46
166.781	472.123		44.5045	117.279		760.647	643.66
8.42032	12.5311		89.8168	26.963		136.479	796.993
34.9847	475.627		87.1421	125.763		265.445	893.138
92.9499	9.08572		98.1371	59.3919		67.3572	174.063
80.6166	308.296		20.9362	421.59		135.965	238.616
21.8533	13.0231		14.4941	27.6455		6.41687	35.8706
4.55777	15.2598		45.5777	32.617		13.3568	12.15
53.0197	77.1569		105.552	106.459		139.691	527.047
61.7108	0		198.846	8.44685		31.2053	4.4607
784.669	24.4227		23.8064	45.4566		2.76063	56.7915
	306.896			48.3065			16.9268
	2.69529			37.0445			366.998
	18.3424			60.3603			91.7929
	5.21352			18.3263			9.95308

## Sheet: f5d
CD19 density			α-SMA density			CD8 density			EOMES density
baseline	relapse		baseline	relapse		baseline	relapse		baseline	relapse
1464.93	5.36652		998.835	2155.16		392.533	1402.26		378.4	2261.62
3228.38	7.67347		471.803	1631.82		24.9565	33.1171		11.3552	78.5521
327.032	374.192		379.843	2987.55		71.9995	817.361		46.5783	486.654
4326.08	107.789		35.144	1569.94		510.31	580.572		2651.2	3881.35
1888.21	48.6882		1577.98	360.042		752.368	42.4194		1537.22	239.889
169.962	35.7066		948.26	1824.15		297.85	115.909		16.3852	473.707
3084.22	485.863		2949.41	2558.07		100.416	332.51		3414.69	657.32
118.027	721.572		315.836	3247.74		267.619	1604.46		110.915	2827.58
4037.94	71.8617		71.6102	3173.14		39.4587	575.138		0	448.373
	156.764			3750.64			712.068			67.4632
	29.7555			3335.67			312.052			1271.86

[truncated: 9 more sheets: S4, S5b, S5c, S6a-b, S7a, S7b, S13a-b, S14, S15]
